# Supplementary material for: Machine Learning Uncovers Food- and Excipient-Drug Interactions
Source: Cell Rep. Author manuscript; Available in PMC 2020 Apr 23. (PMC7179333; doi:10.1016/j.celrep.2020.02.094)
Supplement: 2 [file NIHMS1578467-supplement-2.xlsx]

## Sheet: Sheet1
Name	Class	SMILES
POLYBUTENE_(1400_MW)	IIG	C/C=C/C.C=CCC
Sorbic_acid	GRAS	C/C=C/C=C/C(=O)O
Calcium_sorbate	GRAS	C/C=C/C=C/C(=O)[O-].C/C=C/C=C/C(=O)[O-].[Ca+2]
Potassium_sorbate	GRAS	C/C=C/C=C/C(=O)[O-].[K+]
Sodium_sorbate	GRAS	C/C=C/C=C/C(=O)[O-].[Na+]
ANETHOLE	IIG	C/C=C/c1ccc(OC)cc1
PROPENYL_GUAETHOL	IIG	C/C=C/c1ccc(OCC)c(O)c1
PIPERAZINE	IIG	C1CNCCN1
PIPERAZINE_HEXAHYDRATE	IIG	C1CNCCN1.O.O.O.O.O.O
TYLOXAPOL	IIG	C1CO1.C=O.CC(C)(C)CC(C)(C)c1ccc(O)cc1
POLOXAMER_407	IIG	C1CO1.CC1CO1
HIGH_DENSITY_POLYETHYLENE	IIG	C=C
POLYISOBUTYLENE_MEDIUM_MOLECULAR_WEIGHT	IIG	C=C(C)C
METHACRYLIC_ACID_-_METHYL_METHACRYLATE_COPOLYMER_(1:2)	IIG	C=C(C)C(=O)O.C=C(C)C(=O)OC
POLY(METHYL_ACRYLATE-CO-METHYL_METHACRYLATE-CO-METHACRYLIC_ACID_7:3:1;_280000_MW)	IIG	C=C(C)C(=O)O.C=C(C)C(=O)OC.C=CC(=O)OC
METHACRYLIC_ACID_-_ETHYL_ACRYLATE_COPOLYMER_(1:1)_TYPE_A	IIG	C=C(C)C(=O)O.C=CC(=O)OCC
DIMETHYLAMINOETHYL_METHACRYLATE_-_BUTYL_METHACRYLATE_-_METHYL_METHACRYLATE_COPOLYMER	IIG	C=C(C)C(=O)OC.C=C(C)C(=O)OCCCC.C=C(C)C(=O)OCCN(C)C
AMMONIO_METHACRYLATE_COPOLYMER_TYPE_B	IIG	C=C(C)C(=O)OC.C=C(C)C(=O)OCC[N+](C)(C)C.C=CC(=O)OCC.[Cl-]
METHYL_ACRYLATE_-_METHYL_METHACRYLATE	IIG	C=C(C)C(=O)OC.C=CC(=O)OC
ETHYL_ACRYLATE_AND_METHYL_METHACRYLATE_COPOLYMER_(2:1;_750000_MW)	IIG	C=C(C)C(=O)OC.C=CC(=O)OCC
POLYHYDROXYETHYL_METHACRYLATE	IIG	C=C(C)C(=O)OCCO
POLACRILIN_POTASSIUM	IIG	C=C(C)C(=O)[O-].C=Cc1ccccc1C=C.[K+]
LIMONENE,_(+/-)-	IIG	C=C(C)C1CC=C(C)CC1
CARVONE,_(-)-	IIG	C=C(C)[C@@H]1CC=C(C)C(=O)C1
ETHYLENE-PROPYLENE_COPOLYMER	IIG	C=C.C=CC
ETHYLENE-VINYL_ACETATE_COPOLYMERS	IIG	C=C.C=CCC(=O)O
Vitamin_D2_(ergocalciferol)	GRAS	C=C1CC[C@H](O)C/C1=C\C=C1/CCC[C@@]2(C)[C@H]1CC[C@@H]2[C@H](C)/C=C/[C@H](C)C(C)C
Vitamin_D3_(cholecalciferol)	GRAS	C=C1CC[C@H](O)C/C1=C\C=C1/CCC[C@@]2(C)[C@H]1CC[C@@H]2[C@H](C)CCCC(C)C
POLYPROPYLENE	IIG	C=CC
ACRYLIC_ACID-ISOOCTYL_ACRYLATE_COPOLYMER	IIG	C=CC(=O)O.C=CC(=O)OCCCCCC(C)C
Methyl_acrylate,_monomeric_(packaging)	GRAS	C=CC(=O)OC
Ethyl_acrylate,_polymeric_(packaging)	GRAS	C=CC(=O)OCC
ISOOCTYL_ACRYLATE	IIG	C=CC(=O)OCCCCCC(C)C
SODIUM_POLYACRYLATE_(2500000_MW)	IIG	C=CC(=O)[O-].[Na+]
POLYQUATERNIUM-7_(70/30_ACRYLAMIDE/DADMAC;_1600000_MW)	IIG	C=CC(N)=O.C=CC[N+](C)(C)CC=C.[Cl-]
UNDECYLENIC_ACID	IIG	C=CCCCCCCCCC(=O)O
POVIDONE/EICOSENE_COPOLYMER	IIG	C=CCCCCCCCCCCCCCCCCCC.C=CN1CCCC1=O
EUGENOL	IIG	C=CCc1ccc(O)c(OC)c1
POLYVINYL_CHLORIDE	IIG	C=CCl
POVIDONE,_UNSPECIFIED	IIG	C=CN1CCCC1=O
COPOVIDONE	IIG	C=CN1CCCC1=O.C=COC(C)=O
POLYVINYL_ALCOHOL,_UNSPECIFIED	IIG	C=CO
POLYVINYL_ACETATE_PHTHALATE	IIG	C=COC(C)=O.O=C(O)c1ccccc1C(=O)O
BUTYL_ESTER_OF_METHYL_VINYL_ETHER/MALEIC_ANHYDRIDE_COPOLYMER_(125000_MW)	IIG	C=COC.CCCCOC(=O)/C=C\C(=O)O
PVM/MA_COPOLYMER	IIG	C=COC.O=C1C=CC(=O)O1
SODIUM_POLYSTYRENE_SULFONATE	IIG	C=Cc1ccccc1S(=O)(=O)[O-].[Ca+2]
FRAGRANCE_UNGERER_N5195	IIG	C=O
METHYLBORONIC_ACID	IIG	CB(O)O
ACETONITRILE	IIG	CC#N
.BETA.-IONONE	IIG	CC(=O)/C=C/C1=C(C)CCCC1(C)C
Diacetyl	GRAS	CC(=O)C(C)=O
DEHYDROACETIC_ACID	IIG	CC(=O)C1C(=O)C=C(C)OC1=O
Isopropyl_citrate	GRAS	CC(=O)CC(O)(CC(=O)O)C(=O)O.CC(C)O
LEVULINIC_ACID	IIG	CC(=O)CCC(=O)O
N,N-DIMETHYLACETAMIDE	IIG	CC(=O)N(C)C
SULFACETAMIDE_SODIUM	IIG	CC(=O)N=S(=O)([O-])c1ccc(N)cc1.O.[Na+]
ACETYLCYSTEINE	IIG	CC(=O)NC(CS)C(=O)O
ACETYLTRYPTOPHAN,_DL-	IIG	CC(=O)N[C@@H](Cc1c[nH]c2ccccc12)C(=O)[O-]
HYALURONATE_SODIUM	IIG	CC(=O)N[C@H]1[C@H](O[C@@H]2[C@@H](C(=O)O)O[C@@H](O[C@H]3[C@H](O)[C@@H](CO)O[C@@H](O)[C@@H]3NC(C)=O)[C@H](O)[C@H]2O)O[C@H](CO)[C@@H](O)[C@@H]1O[C@@H]1O[C@H](C(=O)O)[C@@H](O)[C@H](O)[C@H]1O.[Na+]
DIATRIZOIC_ACID	IIG	CC(=O)Nc1c(I)c(NC(C)=O)c(I)c(C(=O)O)c1I
ACETAMINOPHEN	IIG	CC(=O)Nc1ccc(O)cc1
Acetic_acid	GRAS	CC(=O)O
Sodium_diacetate	GRAS	CC(=O)O.CC(=O)[O-].[Na+]
HYPROMELLOSE_ACETATE_SUCCINATE_06081224_(3_MM2/S)	IIG	CC(=O)O.CC(O)CO.CO.O=C(O)CCC(=O)O
LYSINE_ACETATE	IIG	CC(=O)O.NCCCC[C@H](N)C(=O)O
CROSCARMELLOSE	IIG	CC(=O)O.O=CC(O)C(O)C(O)C(O)CO
Sodium_Carboxymethyl_cellulose	GRAS	CC(=O)O.O=CC(O)C(O)C(O)C(O)CO.[Na]
ACETIC_ANHYDRIDE	IIG	CC(=O)OC(C)=O
Vitamin_A_acetate	GRAS	CC(=O)OC/C=C(C)/C=C/C=C(C)/C=C/C1=C(C)CCCC1(C)C
PROPYLENE_GLYCOL_DIACETATE	IIG	CC(=O)OCC(C)OC(C)=O
TRIACETIN	IIG	CC(=O)OCC(COC(C)=O)OC(C)=O
BENZYL_ACETATE	IIG	CC(=O)OCc1ccccc1
PHENYLMERCURIC_ACETATE	IIG	CC(=O)O[Hg]c1ccccc1
alpha-Tocopherol_acetate	GRAS	CC(=O)Oc1c(C)c(C)c2c(c1C)CCC(C)(CCCC(C)CCCC(C)CCCC(C)C)O2
.ALPHA.-TOCOPHEROL_ACETATE,_DL-	IIG	CC(=O)Oc1c(C)c(C)c2c(c1C)CC[C@@](C)(CCC[C@H](C)CCC[C@H](C)CCCC(C)C)O2
ALUMINUM_ACETATE	IIG	CC(=O)[O-].CC(=O)[O-].CC(=O)[O-].[Al+3]
ZINC_ACETATE	IIG	CC(=O)[O-].CC(=O)[O-].O.O.[Zn+2]
Calcium_acetate	GRAS	CC(=O)[O-].CC(=O)[O-].[Ca+2]
MAGNESIUM_ACETATE	IIG	CC(=O)[O-].CC(=O)[O-].[Mg+2]
Zinc_acetate	GRAS	CC(=O)[O-].CC(=O)[O-].[Zn+2]
SODIUM_ACETATE	IIG	CC(=O)[O-].O.O.O.[Na+]
ALUMINUM_MONOACETATE	IIG	CC(=O)[O-].[AlH2+]
POTASSIUM_ACETATE	IIG	CC(=O)[O-].[K+]
AMMONIUM_ACETATE	IIG	CC(=O)[O-].[NH4+]
Sodium_acetate	GRAS	CC(=O)[O-].[Na+]
ACETOPHENONE	IIG	CC(=O)c1ccccc1
OCTOXYNOL-9	IIG	CC(C)(C)CC(C)(C)c1ccc(OCCO)cc1
ENTSUFON	IIG	CC(C)(C)CC(C)(C)c1ccc(OCCOCCOCCS(=O)(=O)O)cc1
ENTSUFON_SODIUM	IIG	CC(C)(C)CC(C)(C)c1ccc(OCCOCCOCCS(=O)(=O)[O-])cc1.[Na+]
BENZETHONIUM_CHLORIDE	IIG	CC(C)(C)CC(C)(C)c1ccc(OCCOCC[N+](C)(C)Cc2ccccc2)cc1.[Cl-]
TERT-BUTYL_ALCOHOL	IIG	CC(C)(C)O
TERT-BUTYL_HYDROPEROXIDE	IIG	CC(C)(C)OO
TERT-BUTYLHYDROQUINONE	IIG	CC(C)(C)c1cc(O)ccc1O
Calcium_pantothenate	GRAS	CC(C)(CO)[C@@H](O)C(=O)NCCC(=O)[O-].CC(C)(CO)[C@@H](O)C(=O)NCCC(=O)[O-].[Ca+2]
D-Pantothenyl_alcohol	GRAS	CC(C)(CO)[C@@H](O)C(=O)NCCCO
AMINOMETHYLPROPANOL	IIG	CC(C)(N)CO
CHLOROBUTANOL	IIG	CC(C)(O)C(Cl)(Cl)Cl
CHLOROBUTANOL_HEMIHYDRATE	IIG	CC(C)(O)C(Cl)(Cl)Cl.CC(C)(O)C(Cl)(Cl)Cl.O
D-_or_DL-_Sodium_pantothenate	GRAS	CC(C)(O)CC(O)C(=O)NCCC(=O)[O-].[Na+]
ACETONE_SODIUM_BISULFITE	IIG	CC(C)(O)S(=O)(=O)O.[Na]
ACETONE	IIG	CC(C)=O
SODIUM_BISULFATE_ACETONE	IIG	CC(C)=O.O=S(=O)([O-])O.[Na+]
ISOBUTANE	IIG	CC(C)C
VALINE	IIG	CC(C)C(N)C(=O)O
LEUCINE	IIG	CC(C)CC(N)C(=O)O
CHOLETH-24	IIG	CC(C)CCCC(C)C1CCC2C3CC=C4CC(OCCO)CCC4(C)C3CCC12C
SQUALANE	IIG	CC(C)CCCC(C)CCCC(C)CCCCC(C)CCCC(C)CCCC(C)C
ISOPROPYL_ISOSTEARATE	IIG	CC(C)CCCCCCCCCCCCCCC(=O)OC(C)C
GLYCERYL_ISOSTEARATE	IIG	CC(C)CCCCCCCCCCCCCCC(=O)OC(CO)CO
PEG-6_ISOSTEARATE	IIG	CC(C)CCCCCCCCCCCCCCC(=O)OCCO
ISOSTEARYL_ALCOHOL	IIG	CC(C)CCCCCCCCCCCCCCCO
CHOLESTEROL	IIG	CC(C)CCC[C@@H](C)[C@H]1CC[C@H]2[C@@H]3CC=C4C[C@@H](O)CC[C@]4(C)[C@H]3CC[C@@]21C
SODIUM_CHOLESTERYL_SULFATE	IIG	CC(C)CCC[C@@H](C)[C@H]1CC[C@H]2[C@@H]3CC=C4C[C@@H](OS(=O)(=O)[O-])CC[C@]4(C)[C@H]3CC[C@@]21C.[Na+]
ISOBUTYL_ALCOHOL	IIG	CC(C)CO
DIISOPROPYLBENZOTHIAZYL-2-SULFENAMIDE	IIG	CC(C)N(Sc1nc2ccccc2s1)C(C)C
ISOPROPYL_ALCOHOL	IIG	CC(C)O
DIISOPROPYL_ADIPATE	IIG	CC(C)OC(=O)CCCCC(=O)OC(C)C
LEVOMENTHOL	IIG	CC(C)[C@@H]1CC[C@@H](C)C[C@H]1O
TRICHLOROETHANE	IIG	CC(Cl)(Cl)Cl
ALANINE	IIG	CC(N)C(=O)O
Lactic_acid	GRAS	CC(O)C(=O)O
Calcium_Lactate	GRAS	CC(O)C(=O)[O-].CC(O)C(=O)[O-].[Ca+2]
Ferrous_lactate	GRAS	CC(O)C(=O)[O-].CC(O)C(=O)[O-].[Fe+2]
L(+)-calcium_lactate	GRAS	CC(O)C(=O)[O-].C[C@H](O)C(=O)[O-].[Ca+2]
SODIUM_LACTATE,_L-	IIG	CC(O)C(=O)[O-].[Na+]
THREONINE	IIG	CC(O)C(N)C(=O)O
HEXYLENE_GLYCOL	IIG	CC(O)CC(C)(C)O
BUTYLENE_GLYCOL	IIG	CC(O)CCO
CALTERIDOL_CALCIUM	IIG	CC(O)CN1CCN(CC(=O)[O-])CCN(CC(=O)[O-])CCN(CC(=O)[O-])CC1.[Ca+2].[Ca+2]
DIISOPROPANOLAMINE	IIG	CC(O)CNCC(C)O
Propylene_Glycol	GRAS	CC(O)CO
Propylene_glycol_monostearate	GRAS	CC(O)CO.CCCCCCCCCCCCCCCCCC(=O)O
DMDM_HYDANTOIN	IIG	CC1(C)C(=O)N(CO)C(=O)N1CO
Glycyrrhizin	GRAS	CC1(C)[C@@H](O[C@H]2O[C@H](C(=O)O)[C@@H](O)[C@H](O)[C@H]2O[C@@H]2O[C@H](C(=O)O)[C@@H](O)[C@H](O)[C@H]2O)CC[C@@]2(C)[C@H]1CC[C@]1(C)[C@@H]2C(=O)C=C2[C@@H]3C[C@@](C)(C(=O)O)CC[C@]3(C)CC[C@]21C
Ammoniated_Glycyrrhizin	GRAS	CC1(C)[C@@H](O[C@H]2O[C@H](C(=O)O)[C@@H](O)[C@H](O)[C@H]2O[C@@H]2O[C@H](C(=O)O)[C@@H](O)[C@H](O)[C@H]2O)CC[C@@]2(C)[C@H]1CC[C@]1(C)[C@@H]2C(=O)C=C2[C@@H]3C[C@@](C)(C(=O)O)CC[C@]3(C)CC[C@]21C.N
EUCALYPTOL	IIG	CC12CCC(CC1)C(C)(C)O2
Carotene_(beta-carotene)	GRAS	CC1=C(/C=C/C(C)=C/C=C/C(C)=C/C=C/C=C(C)/C=C/C=C(C)/C=C/C2=C(C)CCCC2(C)C)C(C)(C)CCC1
Vitamin_A	GRAS	CC1=C(/C=C/C(C)=C/C=C/C(C)=C/CO)C(C)(C)CCC1
Cyanocobalamin	GRAS	CC1=C2N=C(C=C3N=C(C(C)=C4[N-]C(C)(C5N=C1C(C)(CCC(=O)NCC(C)OP(=O)([O-])OC1C(CO)OC(n6cnc7cc(C)c(C)cc76)C1O)C5CC(N)=O)C(C)(CC(N)=O)C4CCC(N)=O)C(C)(CC(N)=O)C3CCC(N)=O)C(C)(C)C2CCC(N)=O.[C-]#N.[Co+3]
ACESULFAME_POTASSIUM	IIG	CC1=CC(=O)N=S(=O)([O-])O1.[K+]
.ALPHA.-TERPINEOL	IIG	CC1=CC[C@H](C(C)(C)O)CC1
MENTHOL,_UNSPECIFIED_FORM	IIG	CC1CCC(C(C)C)C(O)C1
PROPYLENE_CARBONATE	IIG	CC1COC(=O)O1
POLYLACTIDE	IIG	CC1OC(=O)C(C)OC1=O
POLYGLACTIN	IIG	CC1OC(=O)C(C)OC1=O.O=C1COC(=O)CO1
PROPANE	IIG	CCC
Propionic_acid	GRAS	CCC(=O)O
Calcium_propionate	GRAS	CCC(=O)[O-].CCC(=O)[O-].[Ca+2]
SODIUM_PROPIONATE	IIG	CCC(=O)[O-].O.[Na+]
Sodium_propionate	GRAS	CCC(=O)[O-].[Na+]
METHYL_ETHYL_KETONE	IIG	CCC(C)=O
DINOSEB-AMMONIUM	IIG	CCC(C)c1cc([N+](=O)[O-])cc([N+](=O)[O-])c1[O-].[NH4+]
2-ETHYL-1,6-HEXANEDIOL	IIG	CCC(CO)CCCCO
DIPROPYLENE_GLYCOL	IIG	CCC(O)OC(O)CC
BUTANE	IIG	CCCC
BUTYRIC_ACID	IIG	CCCC(=O)O
STANNOUS_2-ETHYLHEXANOATE	IIG	CCCCC(CC)C(=O)[O-].CCCCC(CC)C(=O)[O-].[Sn+2]
DOCUSATE_SODIUM	IIG	CCCCC(CC)COC(=O)CC(C(=O)OCC(CC)CCCC)S(=O)(=O)[O-].[Na+]
DIETHYLHEXYL_PHTHALATE_**See_CDER_Guidance:_Limiting_the_Use_of_Certain_Phthalates_as_Excipients_in_CDER-Regulated_Products	IIG	CCCCC(CC)COC(=O)c1ccccc1C(=O)OCC(CC)CCCC
OCTISALATE	IIG	CCCCC(CC)COC(=O)c1ccccc1O
Linoleic_acid	GRAS	CCCCC/C=C\C/C=C\CCCCCCCC(=O)O
DIISOPROPYL_DILINOLEATE	IIG	CCCCC/C=C\C/C=C\CCCCCCCC(=O)OC(C)C.CCCCC/C=C\C/C=C\CCCCCCCC(=O)OC(C)C
Iron_linoleate_(packaging)	GRAS	CCCCC/C=C\C/C=C\CCCCCCCC(=O)[O-].CCCCC/C=C\C/C=C\CCCCCCCC(=O)[O-].[Fe+2]
HEXANE	IIG	CCCCCC
HEPTANE	IIG	CCCCCCC
PROPYLENE_GLYCOL_RICINOLEATE	IIG	CCCCCCC(O)C/C=C\CCCCCCCC(=O)OCC(C)O
TRIHYDROXYSTEARIN	IIG	CCCCCCC(O)CCCCCCCCCCC(=O)OCC(COC(=O)CCCCCCCCCCC(O)CCCCCC)OC(=O)CCCCCCCCCCC(O)CCCCCC
Caprylic_Acid	GRAS	CCCCCCCC(=O)O
PROPYLENE_GLYCOL_DICAPRYLATE	IIG	CCCCCCCC(=O)OCC(C)OC(=O)CCCCCCC
TRICAPRYLIN	IIG	CCCCCCCC(=O)OCC(COC(=O)CCCCCCC)OC(=O)CCCCCCC
GLYCERYL_MONOCAPRYLATE	IIG	CCCCCCCC(=O)OCC(O)CO
Iron_caprylate_(packaging)	GRAS	CCCCCCCC(=O)[O-].[Fe]
DISODIUM_OLEAMIDO_MONOETHANOLAMINE_SULFOSUCCINATE	IIG	CCCCCCCC/C=C/CCCCCCCC(=O)NCCOC(=O)CC(C(=O)[O-])S(=O)(=O)[O-].[Na+].[Na+]
Oleic_acid_(packaging)	GRAS	CCCCCCCC/C=C/CCCCCCCC(=O)O
ETHYL_OLEATE	IIG	CCCCCCCC/C=C/CCCCCCCC(=O)OCC
PPG-26_OLEATE	IIG	CCCCCCCC/C=C/CCCCCCCC(=O)OCCCO
POLYSORBATE_80	IIG	CCCCCCCC/C=C/CCCCCCCC(=O)OCCOCC(OCCO)C1OC(OCCO)CC1OCCO
SORBITAN_SESQUIOLEATE	IIG	CCCCCCCC/C=C\CCCCCCCC(=O)O.CCCCCCCC/C=C\CCCCCCCC(=O)O.CCCCCCCC/C=C\CCCCCCCC(=O)O.OC[C@H](O)[C@@H](O)[C@H](O)[C@H](O)CO.OC[C@H](O)[C@@H](O)[C@H](O)[C@H](O)CO
GLYCERYL_OLEATE	IIG	CCCCCCCC/C=C\CCCCCCCC(=O)O.OCC(O)CO
GLYCERYL_TRIOLEATE	IIG	CCCCCCCC/C=C\CCCCCCCC(=O)OCC(COC(=O)CCCCCCC/C=C\CCCCCCCC)OC(=O)CCCCCCC/C=C\CCCCCCCC
SORBITAN_MONOOLEATE	IIG	CCCCCCCC/C=C\CCCCCCCC(=O)OCC(O)[C@H]1OC[C@@H](O)[C@@H]1O
SORBITAN_TRIOLEATE	IIG	CCCCCCCC/C=C\CCCCCCCC(=O)OCC(OC(=O)CCCCCCC/C=C\CCCCCCCC)[C@H]1OC[C@@H](O)[C@@H]1OC(=O)CCCCCCC/C=C\CCCCCCCC
PEG-5_OLEATE	IIG	CCCCCCCC/C=C\CCCCCCCC(=O)OCCO
1,2-DIOLEOYL-SN-GLYCERO-3-PHOSPHOCHOLINE	IIG	CCCCCCCC/C=C\CCCCCCCC(=O)OC[C@@H](COP(=O)([O-])OCC[N+](C)(C)C)OC(=O)CCCCCCC/C=C\CCCCCCCC
Aluminum_oleate_(packaging)	GRAS	CCCCCCCC/C=C\CCCCCCCC(=O)[O-].CCCCCCCC/C=C\CCCCCCCC(=O)[O-].CCCCCCCC/C=C\CCCCCCCC(=O)[O-].[Al+3]
Sodium_oleate_(packaging)	GRAS	CCCCCCCC/C=C\CCCCCCCC(=O)[O-].[Na+]
OLEYL_ALCOHOL	IIG	CCCCCCCC/C=C\CCCCCCCCO
OLEYL_OLEATE	IIG	CCCCCCCC/C=C\CCCCCCCCOC(=O)CCCCCC/C=C\CCCCCCCCC
POLYOXYETHYLENE_ALCOHOLS	IIG	CCCCCCCC/C=C\CCCCCCCCOCCO
OCTYLDODECANOL	IIG	CCCCCCCCCCC(CO)CCCCCCCC
LAUROYL_SARCOSINE	IIG	CCCCCCCCCCCC(=O)N(C)CC(=O)O
SODIUM_LAUROYL_SARCOSINATE	IIG	CCCCCCCCCCCC(=O)N(C)CC(=O)[O-].[Na+]
LAURIC_DIETHANOLAMIDE	IIG	CCCCCCCCCCCC(=O)N(CCO)CCO
GLYCERYL_LAURATE	IIG	CCCCCCCCCCCC(=O)O.OCC(O)CO
SUCROSE_LAURATE	IIG	CCCCCCCCCCCC(=O)O.OC[C@H]1O[C@H](O[C@]2(CO)O[C@H](CO)[C@@H](O)[C@@H]2O)[C@H](O)[C@@H](O)[C@@H]1O
METHYL_LAURATE	IIG	CCCCCCCCCCCC(=O)OC
PROPYLENE_GLYCOL_MONOLAURATE	IIG	CCCCCCCCCCCC(=O)OCC(C)O
PEG-12_GLYCERYL_LAURATE	IIG	CCCCCCCCCCCC(=O)OCC(COCCO)OCCO
SORBITAN_MONOLAURATE	IIG	CCCCCCCCCCCC(=O)OCC(O)[C@H]1OC[C@@H](O)[C@@H]1O
PEG-8_LAURATE	IIG	CCCCCCCCCCCC(=O)OCCO
POLYSORBATE_60	IIG	CCCCCCCCCCCC(=O)OCCOCC(OCCO)C1OCC(OCCO)C1OCCO
LAURALKONIUM_CHLORIDE	IIG	CCCCCCCCCCCC(=O)c1ccc(OCC[N+](C)(C)Cc2ccccc2)cc1.[Cl-]
LAURYL_SULFATE	IIG	CCCCCCCCCCCC.O=S(=O)([O-])[O-].O=S(=O)([O-])[O-].[Zn+2]
MYRISTIC_ACID	IIG	CCCCCCCCCCCCCC(=O)O
ISOPROPYL_MYRISTATE	IIG	CCCCCCCCCCCCCC(=O)OC(C)C
TRIMYRISTIN	IIG	CCCCCCCCCCCCCC(=O)OCC(COC(=O)CCCCCCCCCCCCC)OC(=O)CCCCCCCCCCCCC
1,2-DIMYRISTOYL-SN-GLYCERO-3-PHOSPHOCHOLINE	IIG	CCCCCCCCCCCCCC(=O)OC[C@@H](COP(=O)([O-])OCC[N+](C)(C)C)OC(=O)CCCCCCCCCCCCC
PALMITIC_ACID	IIG	CCCCCCCCCCCCCCCC(=O)O
GLYCERYL_PALMITOSTEARATE	IIG	CCCCCCCCCCCCCCCC(=O)O.CCCCCCCCCCCCCCCCCC(=O)O.OCC(O)CO
SUCROSE_PALMITATE	IIG	CCCCCCCCCCCCCCCC(=O)O.OCC1OC(OC2(CO)OC(CO)C(O)C2O)C(O)C(O)C1O
ISOPROPYL_PALMITATE	IIG	CCCCCCCCCCCCCCCC(=O)OC(C)C
Vitamin_A_palmitate	GRAS	CCCCCCCCCCCCCCCC(=O)OC/C=C(C)/C=C/C=C(C)/C=C/C1=C(C)CCCC1(C)C
DIPALMITOYLPHOSPHATIDYLGLYCEROL,_DL-	IIG	CCCCCCCCCCCCCCCC(=O)OCC(COP(=O)(O)OCC(O)CO)OC(=O)CCCCCCCCCCCCCCC
Ascorbyl_palmitate_(palmitoyl_L-ascorbic)	GRAS	CCCCCCCCCCCCCCCC(=O)OCC(O)C1OC(O)=C(O)C1=O
SORBITAN_MONOPALMITATE	IIG	CCCCCCCCCCCCCCCC(=O)OCC(O)[C@H]1OC[C@@H](O)[C@@H]1O
POLYOXYL_PALMITATE	IIG	CCCCCCCCCCCCCCCC(=O)OCCO
GLYCERYL_PALMITATE	IIG	CCCCCCCCCCCCCCCC(=O)OC[C@@H](O)CO
Aluminum_palmitate_(packaging)	GRAS	CCCCCCCCCCCCCCCC(=O)[O-].CCCCCCCCCCCCCCCC(=O)[O-].CCCCCCCCCCCCCCCC(=O)[O-].[Al+3]
Sodium_palmitate_(packaging)	GRAS	CCCCCCCCCCCCCCCC(=O)[O-].[Na+]
ETHYLHEXYL_HYDROXYSTEARATE	IIG	CCCCCCCCCCCCCCCCC(O)C(=O)OC(CC)CCCCC
STEARIC_DIETHANOLAMIDE	IIG	CCCCCCCCCCCCCCCCCC(=O)N(CCO)CCO
DIETHYLAMINOETHYL_STEARAMIDE_PHOSPHATE	IIG	CCCCCCCCCCCCCCCCCC(=O)NCCN(CC)CC
STEARAMIDOETHYL_DIETHYLAMINE	IIG	CCCCCCCCCCCCCCCCCC(=O)NCC[NH+](CC)CC.O=P([O-])(O)O
Stearic_acid_(packaging)	GRAS	CCCCCCCCCCCCCCCCCC(=O)O
SUCROSE_STEARATE	IIG	CCCCCCCCCCCCCCCCCC(=O)O.OCC1OC(OC2(CO)OC(CO)C(O)C2O)C(O)C(O)C1O
STEAROYL_POLYOXYLGLYCERIDES	IIG	CCCCCCCCCCCCCCCCCC(=O)O.OCCOCC(COCCO)OCCO
METHYL_STEARATE	IIG	CCCCCCCCCCCCCCCCCC(=O)OC
ISOPROPYL_STEARATE	IIG	CCCCCCCCCCCCCCCCCC(=O)OC(C)C
GLYCERYL_TRISTEARATE	IIG	CCCCCCCCCCCCCCCCCC(=O)OCC(COC(=O)CCCCCCCCCCCCCCCCC)OC(=O)CCCCCCCCCCCCCCCCC
DISTEAROYLPHOSPHATIDYLCHOLINE,_DL-	IIG	CCCCCCCCCCCCCCCCCC(=O)OCC(COP(=O)([O-])OCC[N+](C)(C)C)OC(=O)CCCCCCCCCCCCCCCCC
GLYCERYL_MONOSTEARATE	IIG	CCCCCCCCCCCCCCCCCC(=O)OCC(O)CO
GLYCERYL_DISTEARATE	IIG	CCCCCCCCCCCCCCCCCC(=O)OCC(O)COC(=O)CCCCCCCCCCCCCCCCC
SORBITAN_MONOSTEARATE	IIG	CCCCCCCCCCCCCCCCCC(=O)OCC(O)[C@H]1OC[C@@H](O)[C@@H]1O
SORBITAN_TRISTEARATE	IIG	CCCCCCCCCCCCCCCCCC(=O)OCC(OC(=O)CCCCCCCCCCCCCCCCC)[C@H]1OC[C@@H](O)[C@@H]1OC(=O)CCCCCCCCCCCCCCCCC
BUTYL_STEARATE	IIG	CCCCCCCCCCCCCCCCCC(=O)OCCCC
POLYOXYL_40_STEARATE	IIG	CCCCCCCCCCCCCCCCCC(=O)OCCO
GLYCOL_DISTEARATE	IIG	CCCCCCCCCCCCCCCCCC(=O)OCCOC(=O)CCCCCCCCCCCCCCCCC
PEG-2_STEARATE	IIG	CCCCCCCCCCCCCCCCCC(=O)OCCOCCO
1,2-DISTEAROYL-SN-GLYCERO-3-PHOSPHOCHOLINE	IIG	CCCCCCCCCCCCCCCCCC(=O)OC[C@H](COP(=O)([O-])OCC[N+](C)(C)C)OC(=O)CCCCCCCCCCCCCCCCC
SUCROSE_DISTEARATE	IIG	CCCCCCCCCCCCCCCCCC(=O)O[C@@H]1[C@@H](O)[C@H](O)[C@@H](CO)O[C@@]1(OC(=O)CCCCCCCCCCCCCCCCC)[C@@]1(CO)O[C@H](CO)[C@@H](O)[C@@H]1O
METHYL_GLUCOSE_SESQUISTEARATE	IIG	CCCCCCCCCCCCCCCCCC(=O)[O-].CCCCCCCCCCCCCCCCCC(=O)[O-].CCCCCCCCCCCCCCCCCC(=O)[O-].COC1O[C@H](CO)[C@@H](O)[C@H](O)[C@H]1O.COC1O[C@H](CO)[C@@H](O)[C@H](O)[C@H]1O
ALUMINUM_STEARATE	IIG	CCCCCCCCCCCCCCCCCC(=O)[O-].CCCCCCCCCCCCCCCCCC(=O)[O-].CCCCCCCCCCCCCCCCCC(=O)[O-].[Al+3]
Calcium_stearate	GRAS	CCCCCCCCCCCCCCCCCC(=O)[O-].CCCCCCCCCCCCCCCCCC(=O)[O-].[Ca+2]
Magnesium_stearate	GRAS	CCCCCCCCCCCCCCCCCC(=O)[O-].CCCCCCCCCCCCCCCCCC(=O)[O-].[Mg+2]
ZINC_STEARATE	IIG	CCCCCCCCCCCCCCCCCC(=O)[O-].CCCCCCCCCCCCCCCCCC(=O)[O-].[Zn+2]
ALUMINUM_MONOSTEARATE	IIG	CCCCCCCCCCCCCCCCCC(=O)[O-].[AlH2+]
SODIUM_STEARATE	IIG	CCCCCCCCCCCCCCCCCC(=O)[O-].[Na+]
TRIBEHENIN	IIG	CCCCCCCCCCCCCCCCCCCCCC(=O)OCC(COC(=O)CCCCCCCCCCCCCCCCCCCCC)OC(=O)CCCCCCCCCCCCCCCCCCCCC
GLYCERYL_DIBEHENATE	IIG	CCCCCCCCCCCCCCCCCCCCCC(=O)OCC(O)CO.CCCCCCCCCCCCCCCCCCCCCC(=O)[O-]
HYDROXYOCTACOSANYL_HYDROXYSTEARATE	IIG	CCCCCCCCCCCCCCCCCCCCCCCCCCC(O)COC(=O)CCCCCCCCCCC(O)CCCCCC
DOCOSANOL	IIG	CCCCCCCCCCCCCCCCCCCCCCO
STEARYL_ALCOHOL	IIG	CCCCCCCCCCCCCCCCCCO
CETOSTEARYL_ALCOHOL	IIG	CCCCCCCCCCCCCCCCCCO.CCCCCCCCCCCCCCCCO
SODIUM_STEARYL_FUMARATE	IIG	CCCCCCCCCCCCCCCCCCOC(=O)/C=C/C(=O)[O-].[Na+]
Stearyl_citrate	GRAS	CCCCCCCCCCCCCCCCCCOC(=O)CC(O)(CC(=O)[O-])C(=O)[O-]
PPG-15_STEARYL_ETHER	IIG	CCCCCCCCCCCCCCCCCCOCC(C)O
STEARETH-40	IIG	CCCCCCCCCCCCCCCCCCOCC[O]
SODIUM_CETOSTEARYL_SULFATE	IIG	CCCCCCCCCCCCCCCCCCOS(=O)(=O)[O-].CCCCCCCCCCCCCCCCOS(=O)(=O)[O-].[Na+]
STEAROXYTRIMETHYLSILANE	IIG	CCCCCCCCCCCCCCCCCCO[Si](C)(C)C
STEARALKONIUM_CHLORIDE	IIG	CCCCCCCCCCCCCCCCCC[N+](C)(C)Cc1ccccc1.[Cl-]
QUATERNIUM-52	IIG	CCCCCCCCCCCCCCCCCC[N+](CCOCCO)(CCOCCO)CCOCCO.O=P([O-])([O-])[O-]
CETYL_ALCOHOL	IIG	CCCCCCCCCCCCCCCCO
CETYL_PALMITATE	IIG	CCCCCCCCCCCCCCCCOC(=O)CCCCCCCCCCCCCCC
ISOCETETH-20	IIG	CCCCCCCCCCCCCCCCOCCO
CETRIMONIUM_CHLORIDE	IIG	CCCCCCCCCCCCCCCC[N+](C)(C)C.[Cl-]
PALMITAMINE_OXIDE	IIG	CCCCCCCCCCCCCCCC[N+](C)(C)[O-]
CETYLPYRIDINIUM_CHLORIDE	IIG	CCCCCCCCCCCCCCCCn1cc[cH+]cc1.O.[Cl-]
MYRISTYL_ALCOHOL	IIG	CCCCCCCCCCCCCCO
MYRISTYL_LACTATE	IIG	CCCCCCCCCCCCCCOC(=O)C(C)O
ALKYL_ARYL_SODIUM_SULFONATE	IIG	CCCCCCCCCCCCCCS(=O)(=O)[O-].[Na+]
BENZALKONIUM_CHLORIDE	IIG	CCCCCCCCCCCCCC[N+](C)(C)Cc1ccccc1.[Cl-]
MIRIPIRIUM_CHLORIDE	IIG	CCCCCCCCCCCCCC[n+]1ccc(C)cc1.[Cl-]
TRIDECETH-10	IIG	CCCCCCCCCCCCCOCCO
LAURYL_LACTATE	IIG	CCCCCCCCCCCCOC(=O)C(C)O
DISODIUM_LAURYL_SULFOSUCCINATE	IIG	CCCCCCCCCCCCOC(=O)CC(C(=O)O)S(=O)(=O)[O-].[Na+]
Dilauryl_thiodipropionate	GRAS	CCCCCCCCCCCCOC(=O)CCSCCC(=O)OCCCCCCCCCCCC
SODIUM_LAURYL_SULFOACETATE	IIG	CCCCCCCCCCCCOC(=O)CS(=O)(=O)[O-].[Na+]
LAURETH-4	IIG	CCCCCCCCCCCCOCCO
LAURETH-2	IIG	CCCCCCCCCCCCOCCOCCO
DISODIUM_LAURETH_SULFOSUCCINATE	IIG	CCCCCCCCCCCCOCCOCCOCCOC(=O)CC(C(=O)[O-])S(=O)(=O)[O-].[Na+].[Na+]
SODIUM_LAURETH-3_SULFATE	IIG	CCCCCCCCCCCCOCCOCCOCCOS(=O)(=O)[O-].[Na+]
SODIUM_LAURETH-2_SULFATE	IIG	CCCCCCCCCCCCOCCOCCOS(=O)(=O)[O-].[Na+]
SODIUM_LAURETH-5_SULFATE	IIG	CCCCCCCCCCCCOCCOS(=O)(=O)[O-].[Na+]
TRIETHANOLAMINE_LAURYL_SULFATE	IIG	CCCCCCCCCCCCOS(=O)(=O)O.OCCN(CCO)CCO
AMMONIUM_LAURYL_SULFATE	IIG	CCCCCCCCCCCCOS(=O)(=O)[O-].[NH4+]
SODIUM_LAURYL_SULFATE	IIG	CCCCCCCCCCCCOS(=O)(=O)[O-].[Na+]
SODIUM_DODECYLBENZENESULFONATE	IIG	CCCCCCCCCCCCOS(=O)(=O)c1ccccc1.[Na]
BENZODODECINIUM_BROMIDE	IIG	CCCCCCCCCCCC[N+](C)(C)Cc1ccccc1.[Br-]
LAURAMINE_OXIDE	IIG	CCCCCCCCCCCC[N+](C)(C)[O-]
DECYL_METHYL_SULFOXIDE	IIG	CCCCCCCCCCS(C)=O
NONOXYNOL-9	IIG	CCCCCCCCCc1ccc(OCCO)cc1
NONOXYNOL_IODINE	IIG	CCCCCCCCCc1ccc(OCCO)cc1.II
AMMONIUM_NONOXYNOL-4_SULFATE	IIG	CCCCCCCCCc1ccc(OCCOS(=O)(=O)[O-])cc1.[NH4+]
GLYCERYL_RICINOLEATE	IIG	CCCCCC[C@@H](O)C/C=C\CCCCCCCC(=O)OCC(O)CO
HEXYLRESORCINOL	IIG	CCCCCCc1ccc(O)cc1O
AMYL_ACETATE	IIG	CCCCCOC(C)=O
BUTYL_ALCOHOL	IIG	CCCCO
ACETYLTRIBUTYL_CITRATE	IIG	CCCCOC(=O)CC(CC(=O)OCCCC)(OC(C)=O)C(=O)OCCCC
DIBUTYL_SEBACATE	IIG	CCCCOC(=O)CCCCCCCCC(=O)OCCCC
BUTYLPARABEN	IIG	CCCCOC(=O)c1ccc(O)cc1
DIBUTYL_PHTHALATE_**See_CDER_Guidance:_Limiting_the_Use_of_Certain_Phthalates_as_Excipients_in_CDER-Regulated_Products	IIG	CCCCOC(=O)c1ccccc1C(=O)OCCCC
PRAMOXINE_HYDROCHLORIDE	IIG	CCCCOc1ccc(OCCCN2CCOCC2)cc1.[Cl-].[H+]
Propyl_Gallate	GRAS	CCCOC(=O)c1cc(O)c(O)c(O)c1
Propyl_Paraben	GRAS	CCCOC(=O)c1ccc(O)cc1
PROPYLPARABEN_SODIUM	IIG	CCCOC(=O)c1ccc([O-])cc1.[Na+]
TETRAPROPYL_ORTHOSILICATE	IIG	CCCO[Si](OCCC)(OCCC)OCCC
RHODAMINE_B	IIG	CCN(CC)c1ccc2c(-c3ccccc3C(=O)O)c3ccc(N(CC)CC)cc3[o+]c2c1.[Cl-]
SOLVENT_RED_49	IIG	CCN(CC)c1ccc2c(c1)Oc1cc(N(CC)CC)ccc1C21OC(=O)c2ccccc21
FD&C_VIOLET_NO._1--ALUMINUM_LAKE_(DELISTED)	IIG	CCN(Cc1cccc(S(=O)(=O)[O-])c1)c1ccc([C+](c2ccc(N(C)C)cc2)c2ccc(N(CC)Cc3cccc(S(=O)(=O)[O-])c3)cc2)cc1.[Na+]
FD&C_BLUE_NO._1_LAKE	IIG	CCN(Cc1cccc(S(=O)(=O)[O-])c1)c1ccc([C+](c2ccc(N(CC)Cc3cccc(S(=O)(=O)O)c3)cc2)c2ccccc2S(=O)(=O)O)cc1
ACID_BLUE_9_AMMONIUM	IIG	CCN(Cc1cccc(S(=O)(=O)[O-])c1)c1ccc([C+](c2ccc(N(CC)Cc3cccc(S(=O)(=O)[O-])c3)cc2)c2ccccc2S(=O)(=O)[O-])cc1.[NH4+].[NH4+]
GUINEA_GREEN_B	IIG	CCN(Cc1cccc(S(=O)(=O)[O-])c1)c1ccc([C+](c2ccccc2)c2ccc(N(CC)Cc3cccc(S(=O)(=O)[O-])c3)cc2)cc1.[Na+]
POLYURETHANE	IIG	CCNC(N)=O
ALCOHOL,_DILUTED	IIG	CCO
PEG-20_METHYL_GLUCOSE_SESQUISTEARATE	IIG	CCO.COC1O[C@H](CO)[C@@H](OCCCCCCCCCCCCCCCCCC(=O)O)[C@H](O)[C@H]1O
Triethyl_citrate	GRAS	CCOC(=O)CC(O)(CC(=O)OCC)C(=O)OCC
DIETHYL_SEBACATE	IIG	CCOC(=O)CCCCCCCCC(=O)OCC
DIETHYL_PYROCARBONATE	IIG	CCOC(=O)OC(=O)OCC
ETHYL_VANILLATE	IIG	CCOC(=O)c1ccc(O)c(OC)c1
ETHYLPARABEN	IIG	CCOC(=O)c1ccc(O)cc1
ETHYLPARABEN_SODIUM	IIG	CCOC(=O)c1ccc([O-])cc1.[Na+]
DIETHYL_PHTHALATE	IIG	CCOC(=O)c1ccccc1C(=O)OCC
ETHYL_ACETATE	IIG	CCOC(C)=O
URETHANE	IIG	CCOC(N)=O
Ethyl_formate	GRAS	CCOC=O
ETHYLENE_GLYCOL_MONOETHYL_ETHER	IIG	CCOCCO
DIETHYLENE_GLYCOL_MONOETHYL_ETHER	IIG	CCOCCOCCO
TETROFOSMIN	IIG	CCOCCP(CCOCC)CCP(CCOCC)CCOCC
ETHYL_VANILLIN	IIG	CCOc1cc(C=O)ccc1O
ISOLEUCINE	IIG	CC[C@H](C)[C@H](N)C(=O)O
THIMEROSAL	IIG	CC[Hg]Sc1ccccc1C(=O)[O-].[Na+]
DENATONIUM_BENZOATE	IIG	CC[N+](CC)(CC(=O)Nc1c(C)cccc1C)Cc1ccccc1.O.O=C([O-])c1ccccc1
ETHYL_MALTOL	IIG	CCc1occc(=O)c1O
METHYL_CHLORIDE	IIG	CCl
CHLOROTHEN	IIG	CN(C)CCN(Cc1ccc(Cl)s1)c1ccccn1.O=C(O)CC(O)(CC(=O)O)C(=O)O
TROMANTADINE	IIG	CN(C)CCOCC(=O)NC12CC3CC(CC(C3)C1)C2.[Cl-].[H+]
EPITETRACYCLINE_HYDROCHLORIDE	IIG	CN(C)[C@H]1C(=O)/C(=C(\N)O)C(=O)[C@@]2(O)C(=O)C3=C(O)c4c(O)cccc4[C@@](C)(O)[C@H]3C[C@@H]12.[Cl-].[H+]
METHYLENE_BLUE	IIG	CN(C)c1ccc2nc3ccc(N(C)C)cc3[s+]c2c1.O.O.O.[Cl-]
CREATINE	IIG	CN(CC(=O)O)C(=N)N
TENOX-2	IIG	CN1C(=O)C(O)N=C(c2ccccc2)c2cc(Cl)ccc21
CREATININE	IIG	CN1CC(=O)N=C1N
METHYLPYRROLIDONE	IIG	CN1CCCC1=O
MORPHINE_SULFATE	IIG	CN1CC[C@]23c4c5ccc(O)c4O[C@H]2[C@@H](O)C=C[C@H]3[C@H]1C5.O.O.O.O.O.O=S(=O)(O)O
SODIUM_COCOYL_SARCOSINATE	IIG	CNCC(=O)[O-].[Na+]
MEGLUMINE	IIG	CNCC(O)C(O)C(O)C(O)CO
METHYL_ALCOHOL	IIG	CO
ASPARTAME	IIG	COC(=O)C(Cc1ccccc1)NC(=O)C(N)CC(=O)O
NEOTAME	IIG	COC(=O)[C@@H](Cc1ccccc1)NC(=O)[C@@H](CC(=O)O)NCCC(C)(C)C
Methyl_Paraben	GRAS	COC(=O)c1ccc(O)cc1
METHYLPARABEN_SODIUM	IIG	COC(=O)c1ccc([O-])cc1.[Na+]
DIMETHYL_PHTHALATE	IIG	COC(=O)c1ccccc1C(=O)OC
METHYL_SALICYLATE	IIG	COC(=O)c1ccccc1O
DIMETHYL_ISOSORBIDE	IIG	COC1COC2C(OC)COC12
VERSETAMIDE	IIG	COCCNC(=O)CN(CCN(CCN(CC(=O)O)CC(=O)NCCOC)CC(=O)O)CC(=O)O
PEG-7_METHYL_ETHER	IIG	COCCO
METHYL_GLUCETH-20	IIG	CO[C@@H]1O[C@H](COCCO)C(OCCO)C(OCCO)C1OCCO
SIMETHICONE	IIG	CO[Si](C)(C)O[Si](C)(C)C.O=[Si]=O
VANILLIN	IIG	COc1cc(C=O)ccc1O
FD&C_RED_NO._40	IIG	COc1cc(S(=O)(=O)[O-])c(C)cc1N/N=C1/C(=O)C=Cc2cc(S(=O)(=O)[O-])ccc21.[Na+].[Na+]
NEOHESPERIDIN_DIHYDROCHALONE	IIG	COc1ccc(CCC(=O)c2c(O)cc(O[C@@H]3O[C@H](CO)[C@@H](O)[C@H](O)[C@H]3O[C@@H]3O[C@@H](C)[C@H](O)[C@@H](O)[C@H]3O)cc2O)cc1O
Butylated_Hydroxyanisole_(BHA)	GRAS	COc1ccc(O)c(C(C)(C)C)c1
METHANESULFONIC_ACID	IIG	CS(=O)(=O)O
DIMETHYL_SULFOXIDE	IIG	CS(C)=O
METHIONINE	IIG	CSCCC(N)C(=O)O
Glycocholic_acid	GRAS	C[C@H](CCC(=O)NCC(=O)O)[C@H]1CC[C@H]2[C@H]3[C@H](C[C@H](O)[C@@]21C)[C@@]1(C)CC[C@@H](O)C[C@H]1C[C@H]3O
Taurocholic_acid	GRAS	C[C@H](CCC(=O)NCCS(=O)(=O)O)[C@H]1CC[C@H]2[C@H]3[C@H](C[C@H](O)[C@@]21C)[C@@]1(C)CC[C@@H](O)C[C@H]1C[C@H]3O
Desoxycholic_acid	GRAS	C[C@H](CCC(=O)O)[C@H]1CC[C@H]2[C@@H]3CC[C@@H]4C[C@H](O)CC[C@]4(C)[C@H]3C[C@H](O)[C@@]21C
URSODIOL	IIG	C[C@H](CCC(=O)O)[C@H]1CC[C@H]2[C@@H]3[C@@H](O)C[C@@H]4C[C@H](O)CC[C@]4(C)[C@H]3CC[C@@]21C
Cholic_acid	GRAS	C[C@H](CCC(=O)O)[C@H]1CC[C@H]2[C@H]3[C@H](C[C@H](O)[C@@]21C)[C@@]1(C)CC[C@@H](O)C[C@H]1C[C@H]3O
SODIUM_DESOXYCHOLATE	IIG	C[C@H](CCC(=O)[O-])[C@H]1CC[C@H]2[C@@H]3CC[C@@H]4C[C@H](O)CC[C@]4(C)[C@H]3C[C@H](O)[C@@]21C.[Na+]
L(+)-lactic_acid	GRAS	C[C@H](O)C(=O)O
Choline_Bitartrate	GRAS	C[N+](C)(C)CCO.O=C([O-])[C@H](O)[C@@H](O)C(=O)O
Choline_Chloride	GRAS	C[N+](C)(C)CCO.[Cl-]
POLIDRONIUM_CHLORIDE	IIG	C[N+](C)(C/C=C/C[N+](CCO)(CCO)CCO)C/C=C/C[N+](CCO)(CCO)CCO.[Cl-].[Cl-].[Cl-]
DIMETHICONE_350	IIG	C[Si](C)(C)O[Si](C)(C)C
CYCLOMETHICONE_5	IIG	C[Si]1(C)O[Si](C)(C)O[Si](C)(C)O[Si](C)(C)O[Si](C)(C)O1
CARMINE	IIG	Cc1c(C(=O)O)c(O)cc2c1C(=O)c1c(O)c(C3OC(CO)C(O)C(O)C3O)c(O)c(O)c1C2=O
.ALPHA.-TOCOPHEROL,_DL-	IIG	Cc1c(C)c2c(c(C)c1O)CC[C@@](C)(CCC[C@H](C)CCC[C@H](C)CCCC(C)C)O2
TOCOPHERSOLAN	IIG	Cc1c(C)c2c(c(C)c1OC(=O)CCC(=O)OCCO)CCC(C)(CCCC(C)CCCC(C)CCCC(C)C)O2
Tocopherols	GRAS	Cc1c(O)cc2c(c1C)OC(C)(CCCC(C)CCCC(C)CCCC(C)C)CC2
ANTIPYRINE	IIG	Cc1cc(=O)n(-c2ccccc2)n1C
Butylated_Hydroxytoluene_(BHT)	GRAS	Cc1cc(C(C)(C)C)c(O)c(C(C)(C)C)c1
PONCEAU_3R	IIG	Cc1cc(C)c(N/N=C2/C(=O)C(S(=O)(=O)[O-])=Cc3cc(S(=O)(=O)[O-])ccc32)cc1C.[Na+].[Na+]
FD&C_RED_NO._4	IIG	Cc1cc(C)c(S(=O)(=O)[O-])cc1N/N=C1\C=C(S(=O)(=O)[O-])c2ccccc2C1=O.[Na+].[Na+]
D&C_RED_NO._30	IIG	Cc1cc(Cl)cc2c1C(=O)/C(=C1/Sc3cc(Cl)cc(C)c3C1=O)S2
CHLOROXYLENOL	IIG	Cc1cc(O)cc(C)c1Cl
CHLOROCRESOL	IIG	Cc1cc(O)ccc1Cl
Riboflavin	GRAS	Cc1cc2nc3c(=O)[nH]c(=O)nc-3n(CC(O)C(O)C(O)CO)c2cc1C
Riboflavin-5'-phosphate	GRAS	Cc1cc2nc3c(=O)[nH]c(=O)nc-3n(CC(O)C(O)C(O)COP(=O)(O)O)c2cc1C
THYMOL	IIG	Cc1ccc(C(C)C)c(O)c1
D&C_RED_NO._6	IIG	Cc1ccc(N/N=C2/C(=O)C(C(=O)[O-])=Cc3ccccc32)c(S(=O)(=O)[O-])c1.[Na+].[Na+]
PONCEAU_XYLIDINE	IIG	Cc1ccc(N/N=C2/C(=O)C(S(=O)(=O)[O-])=Cc3ccc(S(=O)(=O)[O-])cc32)c(C)c1.[Na+].[Na+]
D&C_RED_NO._6_BARIUM_LAKE	IIG	Cc1ccc(N/N=C2\C(=O)C(C(=O)[O-])=Cc3ccccc32)c(S(=O)(=O)[O-])c1.[Ba+2]
D&C_RED_NO._7	IIG	Cc1ccc(N/N=C2\C(=O)C(C(=O)[O-])=Cc3ccccc32)c(S(=O)(=O)[O-])c1.[Ca+2]
D&C_BROWN_NO._1	IIG	Cc1ccc(N/N=c2\c(=O)cc/c(=N/Nc3ccc(S(=O)(=O)[O-])cc3)c2=O)c(C)c1.[Na+]
D&C_GREEN_NO._6	IIG	Cc1ccc(Nc2ccc(Nc3ccc(C)cc3)c3c2C(=O)c2ccccc2C3=O)cc1
D&C_GREEN_NO._5	IIG	Cc1ccc(Nc2ccc(Nc3ccc(C)cc3S(=O)(=O)[O-])c3c2C(=O)c2ccccc2C3=O)c(S(=O)(=O)[O-])c1.[Na+].[Na+]
CRESOL	IIG	Cc1ccc(O)cc1
POLYVINYLPYRIDINE	IIG	Cc1ccc(S(=O)(=O)Nc2ccc(Nc3ccccc3)cc2)cc1
SODIUM_XYLENESULFONATE	IIG	Cc1ccc(S(=O)(=O)[O-])cc1C.[Na+]
AQUAPHOR	IIG	Cc1cccc(C)c1NC(=O)c1cc(S(N)(=O)=O)c(Cl)cc1O
METACRESOL	IIG	Cc1cccc(O)c1
OIL_ORANGE_SS	IIG	Cc1ccccc1N/N=C1\C(=O)C=Cc2ccccc21
O-TOLYL_BIGUANIDE	IIG	Cc1ccccc1N=C(N)N=C(N)N
YELLOW_OB	IIG	Cc1ccccc1N=Nc1c(N)ccc2ccccc12
DYE_YELLOW_NO._62	IIG	Cc1ccccc1NC(=O)CC(=O)CN=Nc1ccc(S(=O)(=O)[O-])cc1[N+](=O)[O-].Cc1ccccc1NC(=O)CC(=O)CN=Nc1ccc(S(=O)(=O)[O-])cc1[N+](=O)[O-].[Ca+2]
Pyridoxine	GRAS	Cc1ncc(CO)c(CO)c1O
Pyridoxine_hydrochloride	GRAS	Cc1ncc(CO)c(CO)c1O.[Cl-].[H+]
Thiamine_hydrochloride	GRAS	Cc1ncc(C[n+]2csc(CCO)c2C)c(N)n1.[Cl-].[Cl-].[H+]
Thiamine_mononitrate	GRAS	Cc1ncc(Cn2c[s+]c(CCO)c2C)c(N)n1.O=[N+]([O-])[O-]
MALTOL	IIG	Cc1occc(=O)c1O
QUATERNIUM-15	IIG	Cl/C=C/C[N+]12CN3CN(CN(C3)C1)C2.[Cl-]
QUATERNIUM-15_CIS-FORM	IIG	Cl/C=C\C[N+]12CN3CN(CN(C3)C1)C2.[Cl-]
CARBON_TETRACHLORIDE	IIG	ClC(Cl)(Cl)Cl
TETRACHLOROETHYLENE	IIG	ClC(Cl)=C(Cl)Cl
CHLOROFORM	IIG	ClC(Cl)Cl
TRICHLOROETHYLENE	IIG	ClC=C(Cl)Cl
METHYLENE_CHLORIDE	IIG	ClCCl
BENZYL_CHLORIDE	IIG	ClCc1ccccc1
Caffeine	GRAS	Cn1c(=O)c2c(ncn2C)n(C)c1=O
METHYLCHLOROISOTHIAZOLINONE	IIG	Cn1sc(Cl)cc1=O.[Cl-].[H+]
METHYLISOTHIAZOLINONE	IIG	Cn1sccc1=O.[Cl-].[H+]
APAFLURANE	IIG	FC(C(F)(F)F)C(F)(F)F
TRICHLOROMONOFLUOROMETHANE	IIG	FC(Cl)(Cl)Cl
DICHLOROFLUOROMETHANE	IIG	FC(Cl)Cl
DICHLOROTETRAFLUOROETHANE	IIG	FC(F)(Cl)C(F)(F)Cl
DICHLORODIFLUOROMETHANE	IIG	FC(F)(Cl)Cl
PERFLUTREN	IIG	FC(F)(F)C(F)(F)C(F)(F)F
NORFLURANE	IIG	FCC(F)(F)F
N-(CARBONYL-METHOXYPOLYETHYLENE_GLYCOL_2000)-1,2-DISTEAROYL-SN-GLYCERO-3-PHOSPHOETHANOLAMINE	IIG	N
NITROGEN	IIG	N#N
Ammonium_sulfate	GRAS	N.N.O=S(=O)(O)O
Ammonium_citrate	GRAS	N.O=C(O)CC(O)(CC(=O)O)C(=O)O
Ferric_ammonium_citrate	GRAS	N.O=C([O-])CC(O)(CC(=O)[O-])C(=O)[O-].[Fe+3]
GUANIDINE_HYDROCHLORIDE	IIG	N=C(N)N.[Cl-].[H+]
ALLANTOIN	IIG	NC(=O)NC1NC(=O)NC1=O
Ammonium_carbonate	GRAS	NC(=O)[O-].O=C([O-])O.[NH4+].[NH4+]
Niacinamide_(nicotinamide)	GRAS	NC(=O)c1cccnc1
ASPARTIC_ACID	IIG	NC(CC(=O)O)C(=O)O
GLUTATHIONE	IIG	NC(CCC(=O)NC(CS)C(=O)NCC(=O)O)C(=O)O
L-Glutamic_acid	GRAS	NC(CCC(=O)O)C(=O)O
L-Glutamic_acid_hydrochloride	GRAS	NC(CCC(=O)O)C(=O)O.[Cl-].[H+]
Monosodium_L-glutamate	GRAS	NC(CCC(=O)O)C(=O)[O-].[Na+]
Monoammonium_L-glutamate	GRAS	NC(CCC(=O)[O-])C(=O)O.[NH4+]
TROMETHAMINE	IIG	NC(CO)(CO)CO
SERINE	IIG	NC(CO)C(=O)O
CYSTEINE,_DL-	IIG	NC(CS)C(=O)O
TRYPTOPHAN	IIG	NC(Cc1c[nH]c2ccccc12)C(=O)O
TYROSINE	IIG	NC(Cc1ccc(O)cc1)C(=O)O
PHENYLALANINE	IIG	NC(Cc1ccccc1)C(=O)O
HISTIDINE	IIG	NC(Cc1cnc[nH]1)C(=O)O
ARGININE	IIG	NC(N)=NCCCC(N)C(=O)O
Urea	GRAS	NC(N)=O
GLYCINE	IIG	NCC(=O)O
GLYCINE_HYDROCHLORIDE	IIG	NCC(=O)O.[Cl-].[H+]
DIHYDROXYALUMINUM_AMINOACETATE	IIG	NCC(=O)[O-].O[Al+]O
LYSINE	IIG	NCCCCC(N)C(=O)O
LYSINE_MONOHYDRATE	IIG	NCCCC[C@H](N)C(=O)O.O
ETHYLENEDIAMINE	IIG	NCCN
ETHYLENEDIAMINE_DIHYDROCHLORIDE	IIG	NCCN.[Cl-].[Cl-].[H+].[H+]
MONOETHANOLAMINE	IIG	NCCO
GENTISIC_ACID_ETHANOLAMINE	IIG	NCCO.O=C(O)c1cc(O)ccc1O
ETHANOLAMINE_HYDROCHLORIDE	IIG	NCCO.[Cl-].[H+]
Sulfamic_acid_(packaging)	GRAS	NS(=O)(=O)O
MAGNESIUM_ASPARTATE	IIG	N[C@@H](CC(=O)[O-])C(=O)[O-].[Mg+2]
Monopotassium_L-glutamate	GRAS	N[C@@H](CCC(=O)O)C(=O)[O-].[K+]
MONOSODIUM_GLUTAMATE	IIG	N[C@@H](CCC(=O)[O-])C(=O)O.O.[Na+]
CYSTEINE_HYDROCHLORIDE	IIG	N[C@@H](CS)C(=O)O.O.[Cl-].[H+]
CYSTEINE_HYDROCHLORIDE_ANHYDROUS	IIG	N[C@@H](CS)C(=O)O.[Cl-].[H+]
NAPHTHOL_BLUE_BLACK	IIG	Nc1c(N=Nc2ccc([N+](=O)[O-])cc2)c(S(=O)(=O)[O-])cc2c1C(=O)/C(=N/Nc1ccccc1)C(S(=O)(=O)[O-])=C2.[Na+].[Na+]
AMINOBENZOATE_SODIUM	IIG	Nc1ccc(C(=O)[O-])cc1.[Na+]
1-(PHENYLAZO)-2-NAPHTHYLAMINE	IIG	Nc1ccc2ccccc2c1N=Nc1ccccc1
AIR	IIG	Nc1cncn1C1OC(COP(=O)(O)O)C(O)C1O
ALUMINUM_SULFATE_TETRADECAHYDRATE	IIG	O.O.O.O.O.O.O.O.O.O.O.O.O.O.O=S(=O)([O-])[O-].O=S(=O)([O-])[O-].O=S(=O)([O-])[O-].[Al+3].[Al+3]
SODIUM_PHOSPHATE,_DIBASIC_DODECAHYDRATE	IIG	O.O.O.O.O.O.O.O.O.O.O.O.O=P([O-])([O-])O.[Na+].[Na+]
Aluminum_potassium_sulfate	GRAS	O.O.O.O.O.O.O.O.O.O.O.O.O=S(=O)([O-])[O-].O=S(=O)([O-])[O-].[Al+3].[K+]
Aluminum_ammonium_sulfate	GRAS	O.O.O.O.O.O.O.O.O.O.O.O.O=S(=O)([O-])[O-].O=S(=O)([O-])[O-].[Al+3].[NH4+]
Aluminum_sodium_sulfate	GRAS	O.O.O.O.O.O.O.O.O.O.O.O.O=S(=O)([O-])[O-].O=S(=O)([O-])[O-].[Al+3].[Na+]
SODIUM_BORATE	IIG	O.O.O.O.O.O.O.O.O.O.O=BOB([O-])OB([O-])OB=O.[Na+].[Na+]
SODIUM_CARBONATE_DECAHYDRATE	IIG	O.O.O.O.O.O.O.O.O.O.O=C([O-])[O-].[Na+].[Na+]
Sodium_phosphate_tribasic	GRAS	O.O.O.O.O.O.O.O.O.O.O=P([O-])([O-])[O-].[Na+].[Na+].[Na+]
SODIUM_SULFATE	IIG	O.O.O.O.O.O.O.O.O.O.O=S(=O)([O-])[O-].[Na+].[Na+]
SODIUM_PHOSPHATE,_DIBASIC,_HEPTAHYDRATE	IIG	O.O.O.O.O.O.O.O=P(O)(O)O.[Na+].[Na+]
Magnesium_sulfate	GRAS	O.O.O.O.O.O.O.O=S(=O)([O-])[O-].[Mg+2]
Zinc_sulfate	GRAS	O.O.O.O.O.O.O.O=S(=O)([O-])[O-].[Zn+2]
Sodium_sulfite	GRAS	O.O.O.O.O.O.O.O=S([O-])[O-].[Na+].[Na+]
SODIUM_SUCCINATE_HEXAHYDRATE	IIG	O.O.O.O.O.O.O=C([O-])CCC(=O)[O-].[Na+].[Na+]
MAGNESIUM_CHLORIDE	IIG	O.O.O.O.O.O.[Cl-].[Cl-].[Mg+2]
MAGNESIUM_PHOSPHATE,_TRIBASIC,_PENTAHYDRATE	IIG	O.O.O.O.O.O=P([O-])([O-])[O-].[Mg+2]
CUPRIC_SULFATE	IIG	O.O.O.O.O.O=S(=O)([O-])[O-].[Cu+2]
Sodium_thiosulfate	GRAS	O.O.O.O.O.O=S(=O)([O-])[S-].[Na+].[Na+]
CALCIUM_CITRATE	IIG	O.O.O.O.O=C([O-])CC(O)(CC(=O)[O-])C(=O)[O-].O=C([O-])CC(O)(CC(=O)[O-])C(=O)[O-].[Ca+2].[Ca+2].[Ca+2]
Magnesium_phosphate,_dibasic	GRAS	O.O.O.O=P([O-])([O-])O.[Mg+2]
TRISODIUM_CITRATE_DIHYDRATE	IIG	O.O.O=C([O-])CC(O)(CC(=O)[O-])C(=O)[O-].[Na+].[Na+].[Na+]
EDETATE_DISODIUM	IIG	O.O.O=C([O-])CN(CCN(CC(=O)[O-])CC(=O)O)CC(=O)O.[Na+].[Na+]
Ferrous_gluconate	GRAS	O.O.O=C([O-])[C@H](O)[C@@H](O)[C@H](O)[C@H](O)CO.O=C([O-])[C@H](O)[C@@H](O)[C@H](O)[C@H](O)CO.[Fe+2]
SACCHARIN_SODIUM	IIG	O.O.O=C1N=S(=O)([O-])c2ccccc21.[Na+]
Calcium_L-ascorbate	GRAS	O.O.O=C1O[C@H]([C@@H](O)CO)C(=O)[C-]1O.O=C1O[C@H]([C@@H](O)CO)C(=O)[C-]1O.[Ca+2]
DIBASIC_CALCIUM_PHOSPHATE_DIHYDRATE	IIG	O.O.O=P([O-])([O-])O.[Ca+2]
SODIUM_PHOSPHATE,_DIBASIC_DIHYDRATE	IIG	O.O.O=P([O-])([O-])O.[Na+].[Na+]
SODIUM_PHOSPHATE_DIHYDRATE	IIG	O.O.O=P([O-])([O-])[O-].[Na+].[Na+].[Na+]
CALCIUM_CYCLAMATE	IIG	O.O.O=S(=O)([O-])NC1CCCCC1.O=S(=O)([O-])NC1CCCCC1.[Ca+2]
CALCIUM_SULFATE_DIHYDRATE	IIG	O.O.O=S(=O)([O-])[O-].[Ca+2]
Calcium_chloride	GRAS	O.O.[Ca+2].[Cl-].[Cl-]
STANNOUS_CHLORIDE	IIG	O.O.[Cl-].[Cl-].[Sn+2]
CITRIC_ACID_MONOHYDRATE	IIG	O.O=C(O)CC(O)(CC(=O)O)C(=O)O
POTASSIUM_CITRATE	IIG	O.O=C([O-])CC(O)(CC(=O)[O-])C(=O)[O-].[K+].[K+].[K+]
SODIUM_CARBONATE_MONOHYDRATE	IIG	O.O=C([O-])[O-].[Na+].[Na+]
FD&C_RED_NO._3	IIG	O.O=C([O-])c1ccccc1-c1c2cc(I)c(=O)c(I)c-2oc2c(I)c([O-])c(I)cc12.[Na+].[Na+]
SACCHARIN_CALCIUM	IIG	O.O=C1N=S(=O)([O-])c2ccccc21.O=C1N=S(=O)([O-])c2ccccc21.[Ca+2]
DEXTROSE_MONOHYDRATE	IIG	O.O=C[C@H](O)[C@@H](O)[C@H](O)[C@H](O)CO
SODIUM_PHOSPHATE,_MONOBASIC,_MONOHYDRATE	IIG	O.O=P(O)(O)O.[Na]
Sodium_phosphate_dibasic	GRAS	O.O=P([O-])([O-])O.[Na+].[Na+]
Calcium_phosphate_monobasic	GRAS	O.O=P([O-])([O-])[O-].O=P([O-])([O-])[O-].[Ca+2]
Sodium_hypophosphite	GRAS	O.O=P[O-].[Na+]
CALCIUM_SULFATE_HEMIHYDRATE	IIG	O.O=S(=O)([O-])[O-].O=S(=O)([O-])[O-].[Ca+2].[Ca+2]
ZINC_SULFATE_MONOHYDRATE	IIG	O.O=S(=O)([O-])[O-].[Zn+2]
Bentonite	GRAS	O.O=[Al]O[Al]=O.O=[Si]=O.O=[Si]=O.O=[Si]=O.O=[Si]=O
LACTOSE_MONOHYDRATE	IIG	O.OC[C@H]1OC(O)[C@H](O)[C@@H](O)[C@@H]1O[C@@H]1O[C@H](CO)[C@H](O)[C@H](O)[C@H]1O
Ferric_oxide_(packaging)	GRAS	O.[Fe+3].[Fe+3].[O-2].[O-2].[O-2]
MAGNESIUM_TRISILICATE	IIG	O.[Mg+2].[O-2].[Si]
FRUCTOSE	IIG	O=C(CO)[C@@H](O)[C@H](O)[C@H](O)CO
GENTISIC_ACID_ETHANOLAMIDE	IIG	O=C(NCCO)c1cc(O)ccc1O
IMIDUREA	IIG	O=C(NCNC(=O)NC1C(=O)NC(=O)N1CO)NC1C(=O)NC(=O)N1CO
DIAZOLIDINYL_UREA	IIG	O=C(NCO)N(CO)C1(CO)C(=O)NC(=O)N1CO
MALEIC_ACID	IIG	C(=C\C(=O)O)\C(=O)O
TRIFLUOROACETIC_ACID	IIG	O=C(O)C(F)(F)F
L(+)-tartaric_acid	GRAS	O=C(O)C(O)C(O)C(=O)O
SUCCIMER	IIG	O=C(O)C(S)C(S)C(=O)O
PROLINE	IIG	O=C(O)C1CCCN1
Aconitic_Acid	GRAS	O=C(O)C=C(CC(=O)O)C(=O)O
Citric_acid	GRAS	O=C(O)CC(O)(CC(=O)O)C(=O)O
MAGNESIUM_CITRATE	IIG	O=C(O)CC(O)(CC(=O)O)C(=O)O.O=C(O)CC(O)(CC(=O)O)C(=O)O.[Mg].[Mg].[Mg]
Ferrous_citrate	GRAS	O=C(O)CC(O)(CC(=O)O)C(=O)O.[Fe+2]
MONOSODIUM_CITRATE	IIG	O=C(O)CC(O)(CC(=O)O)C(=O)[O-].[Na+]
GLYCERYL_MONOCITRATE	IIG	O=C(O)CC(O)(CC(=O)OCC(O)CO)C(=O)O
Malic_acid	GRAS	O=C(O)CC(O)C(=O)O
Succinic_acid	GRAS	O=C(O)CCC(=O)O
Adipic_acid	GRAS	O=C(O)CCCCC(=O)O
Biotin	GRAS	O=C(O)CCCCC1SCC2NC(=O)NC21
Thiodipropionic_acid	GRAS	O=C(O)CCSCCC(=O)O
EDETIC_ACID	IIG	O=C(O)CN(CCN(CC(=O)O)CC(=O)O)CC(=O)O
PENTETIC_ACID	IIG	O=C(O)CN(CCN(CC(=O)O)CC(=O)O)CCN(CC(=O)O)CC(=O)O
BROCRINAT	IIG	O=C(O)COc1ccc2c(-c3ccccc3F)noc2c1Br
L-Malic_acid	GRAS	O=C(O)C[C@H](O)C(=O)O
LACTOBIONIC_ACID	IIG	O=C(O)[C@H](O)[C@@H](O)[C@H](O[C@@H]1O[C@H](CO)[C@H](O)[C@H](O)[C@H]1O)[C@H](O)CO
GENTISIC_ACID	IIG	O=C(O)c1cc(O)ccc1O
Benzoic_Acid	GRAS	O=C(O)c1ccccc1
D&C_RED_NO._39	IIG	O=C(O)c1ccccc1N=Nc1ccc(N(CCO)CCO)cc1
Niacin_(nicotinic_acid)	GRAS	O=C(O)c1cccnc1
POLYGLYCERYL-3_OLEATE	IIG	O=C(OCC(O)CO)C(CC(O)CO)C(CC(O)CO)C(CC(O)CO)C(CCC/C=C\CCCCCCCCCC(O)CO)CC(O)CO
Tannic_acid_(hydrolyzable_gallotannins)	GRAS	O=C(OCC1OC(OC(=O)c2cc(O)c(O)c(OC(=O)c3cc(O)c(O)c(O)c3)c2)C(OC(=O)c2cc(O)c(O)c(OC(=O)c3cc(O)c(O)c(O)c3)c2)C(OC(=O)c2cc(O)c(O)c(OC(=O)c3cc(O)c(O)c(O)c3)c2)C1OC(=O)c1cc(O)c(O)c(OC(=O)c2cc(O)c(O)c(O)c2)c1)c1cc(O)c(O)c(OC(=O)c2cc(O)c(O)c(O)c2)c1
BENZYL_BENZOATE	IIG	O=C(OCc1ccccc1)c1ccccc1
BENZOYL_PEROXIDE	IIG	O=C(OOC(=O)c1ccccc1)c1ccccc1
Ferrous_fumarate	GRAS	O=C([O-])/C=C\C(=O)[O-].[Fe+2]
SODIUM_BITARTRATE	IIG	O=C([O-])C(O)C(O)C(=O)O.[Na+]
MAGNESIUM_TARTRATE	IIG	O=C([O-])C(O)C(O)C(=O)[O-].[Mg+2]
L(+)-sodium_tartrate	GRAS	O=C([O-])C(O)C(O)C(=O)[O-].[Na+].[Na+]
STANNOUS_TARTRATE	IIG	O=C([O-])C(O)C(O)C(=O)[O-].[Sn+2]
Magnesium_gluconate	GRAS	O=C([O-])C(O)C(O)C(O)C(O)CO.[Mg+2]
SODIUM_GLUCONATE	IIG	O=C([O-])C(O)C(O)C(O)C(O)CO.[Na+]
CALCIUM_GLUCEPTATE	IIG	O=C([O-])C(O)[C@H](O)[C@@H](O)[C@H](O)[C@H](O)CO.O=C([O-])C(O)[C@H](O)[C@@H](O)[C@H](O)[C@H](O)CO.[Ca+2]
FD&C_YELLOW_NO._5	IIG	O=C([O-])C1=NN(c2ccc(S(=O)(=O)[O-])cc2)C(=O)C1N=Nc1ccc(S(=O)(=O)[O-])cc1.[Na+].[Na+].[Na+]
Manganous_citrate	GRAS	O=C([O-])CC(O)(CC(=O)O)C(=O)[O-]
DISODIUM_HYDROGEN_CITRATE	IIG	O=C([O-])CC(O)(CC(=O)[O-])C(=O)O.[Na+].[Na+]
Calcium_citrate	GRAS	O=C([O-])CC(O)(CC(=O)[O-])C(=O)[O-].O=C([O-])CC(O)(CC(=O)[O-])C(=O)[O-].[Ca+2].[Ca+2].[Ca+2]
Ferric_citrate	GRAS	O=C([O-])CC(O)(CC(=O)[O-])C(=O)[O-].[Fe+3]
Potassium_citrate	GRAS	O=C([O-])CC(O)(CC(=O)[O-])C(=O)[O-].[K+].[K+].[K+]
Sodium_citrate	GRAS	O=C([O-])CC(O)(CC(=O)[O-])C(=O)[O-].[Na+].[Na+].[Na+]
Sodium_ferricitropyrophosphate	GRAS	O=C([O-])CC([O-])(CC(=O)[O-])C(=O)[O-].O=P(O)(O)CP(=O)(O)O.[Fe+3].[Fe+3].[Na+]
SODIUM_THIOMALATE	IIG	O=C([O-])CCC(=O)OS.[Na+]
EDETATE_DISODIUM_ANHYDROUS	IIG	O=C([O-])CN(CCN(CC(=O)[O-])CC(=O)O)CC(=O)O.[Na+].[Na+]
EDETATE_CALCIUM_DISODIUM_ANHYDROUS	IIG	O=C([O-])CN(CCN(CC(=O)[O-])CC(=O)[O-])CC(=O)[O-].[Ca+2].[Na+].[Na+]
Sodium_ferric_EDTA	GRAS	O=C([O-])CN(CCN(CC(=O)[O-])CC(=O)[O-])CC(=O)[O-].[Fe+3].[Na+]
EDETATE_SODIUM	IIG	O=C([O-])CN(CCN(CC(=O)[O-])CC(=O)[O-])CC(=O)[O-].[Na+].[Na+].[Na+].[Na+]
PENTETATE_CALCIUM_TRISODIUM	IIG	O=C([O-])CN(CCN(CC(=O)[O-])CC(=O)[O-])CCN(CC(=O)[O-])CC(=O)[O-].[Ca+2].[Na+].[Na+].[Na+]
PENTASODIUM_PENTETATE	IIG	O=C([O-])CN(CCN(CC(=O)[O-])CC(=O)[O-])CCN(CC(=O)[O-])CC(=O)[O-].[Na+].[Na+].[Na+].[Na+].[Na+]
TRISODIUM_HEDTA	IIG	O=C([O-])CN(CCO)CCN(CC(=O)[O-])CC(=O)[O-].[Na+].[Na+].[Na+]
CALCOBUTROL	IIG	O=C([O-])CN1CCN(CC(=O)[O-])CCN(C(CO)C(O)CO)CCN(CC(=O)O)CC1.[Ca+2]
SODIUM_THIOGLYCOLATE	IIG	O=C([O-])CS.[Na+]
Sodium_sesquicarbonate	GRAS	O=C([O-])O.O=C([O-])[O-].[Na+].[Na+].[Na+]
Potassium_bicarbonate	GRAS	O=C([O-])O.[K+]
Sodium_bicarbonate	GRAS	O=C([O-])O.[Na+]
L(+)-potassium_acid_tartrate	GRAS	O=C([O-])[C@H](O)[C@@H](O)C(=O)O.[K+]
Calcium_gluconate	GRAS	O=C([O-])[C@H](O)[C@@H](O)[C@H](O)[C@H](O)CO.O=C([O-])[C@H](O)[C@@H](O)[C@H](O)[C@H](O)CO.[Ca+2]
Manganese_gluconate	GRAS	O=C([O-])[C@H](O)[C@@H](O)[C@H](O)[C@H](O)CO.O=C([O-])[C@H](O)[C@@H](O)[C@H](O)[C@H](O)CO.[Mn+2]
Zinc_gluconate	GRAS	O=C([O-])[C@H](O)[C@@H](O)[C@H](O)[C@H](O)CO.O=C([O-])[C@H](O)[C@@H](O)[C@H](O)[C@H](O)CO.[Zn+2]
Potassium_gluconate	GRAS	O=C([O-])[C@H](O)[C@@H](O)[C@H](O)[C@H](O)CO.[K+]
Sodium_gluconate	GRAS	O=C([O-])[C@H](O)[C@@H](O)[C@H](O)[C@H](O)CO.[Na+]
GLUCEPTATE_SODIUM	IIG	O=C([O-])[C@H](O)[C@H](O)[C@@H](O)[C@H](O)[C@H](O)CO.[Na+]
Ammonium_bicarbonate	GRAS	O=C([O-])[O-].O=C([O-])[O-].O=C([O-])[O-].[NH4+].[NH4+].[Zn+2].[Zn+2]
DIHYDROXYALUMINUM_SODIUM_CARBONATE	IIG	O=C([O-])[O-].O[Al+]O.[Na+]
Calcium_carbonate	GRAS	O=C([O-])[O-].[Ca+2]
Ferrous_carbonate	GRAS	O=C([O-])[O-].[Fe+2]
Potassium_carbonate	GRAS	O=C([O-])[O-].[K+].[K+]
MAGNESIUM_CARBONATE	IIG	O=C([O-])[O-].[Mg+2]
Magnesium_carbonate	GRAS	O=C([O-])[O-].[Mg+2].[OH-]
Sodium_carbonate	GRAS	O=C([O-])[O-].[Na+].[Na+]
Zinc_carbonate	GRAS	O=C([O-])[O-].[Zn+2]
Iron_naphthenate	GRAS	O=C([O-])c1ccc2ccccc2c1.O=C([O-])c1ccc2ccccc2c1.[Fe+2]
Sodium_Benzoate	GRAS	O=C([O-])c1ccccc1.[Na+]
CALCIUM_SALICYLATE	IIG	O=C([O-])c1ccccc1O.O=C([O-])c1ccccc1O.[Ca+2]
DISODIUM_SULFOSALICYLATE	IIG	O=C([O-])c1ccccc1OS(=O)(=O)O.O=C([O-])c1ccccc1OS(=O)(=O)O.[Na+].[Na+]
BENZOIN	IIG	O=C(c1ccccc1)C(O)c1ccccc1
CINNAMALDEHYDE	IIG	O=C/C=C/c1ccccc1
D&C_BLUE_NO._6	IIG	O=C1/C(=C2/Nc3ccccc3C2=O)Nc2ccccc21
INDIGOTINE_P	IIG	O=C1/C(=C2\Nc3c(cc(S(=O)(=O)[O-])cc3S(=O)(=O)[O-])C2=O)Nc2c1cc(S(=O)(=O)[O-])cc2S(=O)(=O)[O-].[Na+].[Na+].[Na+].[Na+]
FD&C_BLUE_NO._2--ALUMINUM_LAKE	IIG	O=C1/C(=C2\Nc3ccc(S(=O)(=O)O)cc3C2=O)Nc2ccc(S(=O)(=O)O)cc21.[Al+3]
INDIGOTINDISULFONATE_SODIUM	IIG	O=C1/C(=C2\Nc3ccc(S(=O)(=O)[O-])cc3C2=O)Nc2ccc(S(=O)(=O)[O-])cc21.[Na+].[Na+]
L-Ascorbic_acid	GRAS	O=C1C(O)=C(O)OC1C(O)CO
Ferrous_ascorbate	GRAS	O=C1C(O)=C(O)O[C@@H]1[C@@H](O)CO.O=C1C(O)=C(O)O[C@@H]1[C@@H](O)CO.[Fe+2]
Sodium_erythorbate_(sodium_D-isoascorbate)	GRAS	O=C1C(O)=C(O)O[C@@H]1[C@H](O)C[O-].[Na+]
AMARANTH	IIG	O=C1C(S(=O)(=O)[O-])=Cc2cc(S(=O)(=O)[O-])ccc2/C1=N\Nc1ccc(S(=O)(=O)[O-])c2ccccc12.[Na+].[Na+].[Na+]
CAPTAN	IIG	O=C1C2CC=CCC2C(=O)N1SC(Cl)(Cl)Cl
ACID_ORANGE_20	IIG	O=C1C=C/C(=N\Nc2ccc(S(=O)(=O)[O-])cc2)c2ccccc21.[Na+]
FD&C_YELLOW_NO._6	IIG	O=C1C=Cc2cc(S(=O)(=O)[O-])ccc2/C1=N\Nc1ccc(S(=O)(=O)[O-])cc1.[Na+].[Na+]
D&C_RED_NO._17	IIG	O=C1C=Cc2ccccc2/C1=N/Nc1ccc(N=Nc2ccccc2)cc1
D&C_RED_NO._36	IIG	O=C1C=Cc2ccccc2/C1=N/Nc1ccc([N+](=O)[O-])cc1Cl
PENTADECALACTONE	IIG	O=C1CCCCCCCCCCCCCCO1
SODIUM_PYRROLIDONE_CARBOXYLATE	IIG	O=C1CC[C@@H](C(=O)[O-])N1.[Na+]
SACCHARIN_SODIUM_ANHYDROUS	IIG	O=C1N=S(=O)([O-])c2ccccc21.[Na+]
SACCHARIN	IIG	O=C1NS(=O)(=O)c2ccccc21
GLUCONOLACTONE	IIG	O=C1OC(CO)C(O)C(O)C1O
Sodium_L-ascorbate	GRAS	O=C1OC([C@@H](O)CO)C(=O)[C-]1O.[Na+]
D&C_RED_NO._27	IIG	O=C1OC2(c3cc(Br)c(O)c(Br)c3Oc3c2cc(Br)c(O)c3Br)c2c(Cl)c(Cl)c(Cl)c(Cl)c21
D&C_RED_NO._28	IIG	O=C1OC2(c3cc(Br)c([O-])c(Br)c3Oc3c2cc(Br)c([O-])c3Br)c2c(Cl)c(Cl)c(Cl)c(Cl)c21.[Na+].[Na+]
FLUORESCEIN	IIG	O=C1OC2(c3ccc(O)cc3Oc3cc(O)ccc32)c2ccccc21
D&C_YELLOW_NO._10	IIG	O=C1c2ccccc2C(=O)C1c1ccc2cc(S(=O)(=O)[O-])cc(S(=O)(=O)[O-])c2n1.[Na+].[Na+]
D&C_YELLOW_NO._11	IIG	O=C1c2ccccc2C(=O)C1c1ccc2ccccc2n1
Carbon_dioxide	GRAS	O=C=O
GLUCOSE,_LIQUID	IIG	O=CC(O)C(O)C(O)C(O)CO
Formic_acid_(packaging)	GRAS	O=CO
EPILACTOSE	IIG	O=C[C@@H](O)[C@@H](O)[C@H](O[C@@H]1O[C@H](CO)[C@H](O)[C@H](O)[C@H]1O)[C@H](O)CO
POLYGALACTURONIC_ACID	IIG	O=C[C@H](O)[C@@H](O)[C@@H](O)[C@H](O)C(=O)O
GLUCURONIC_ACID	IIG	O=C[C@H](O)[C@@H](O)[C@H](O)[C@H](O)C(=O)O
MALTODEXTRIN	IIG	O=C[C@H](O)[C@@H](O)[C@H](O)[C@H](O)CO
Dextran	GRAS	O=C[C@H](O)[C@@H](O)[C@H](O)[C@H](O)CO[C@H]1O[C@H](CO[C@H]2O[C@H](CO)[C@@H](O)[C@H](O)[C@H]2O)[C@@H](O)[C@H](O)[C@H]1O
Sodium_formate_(packaging)	GRAS	O=C[O-].[Na+]
BENZALDEHYDE	IIG	O=Cc1ccccc1
Calcium_iodate	GRAS	O=I(=O)[O-].O=I(=O)[O-].[Ca+2]
Potassium_iodate	GRAS	O=I(=O)[O-].[K+]
NIOXIME	IIG	O=NC1=C(NO)CCCC1
Sodium_metaphosphate	GRAS	O=P(=O)[O-].[Na+]
SODIUM_PHOSPHITE	IIG	O=P(=O)[O-].[Na+].[Na+]
Phosphoric_acid	GRAS	O=P(O)(O)O
Ammonium_phosphate_monobasic_(Report_34)	GRAS	O=P([O-])(O)O.[NH4+]
Sodium_phosphate_monobasic	GRAS	O=P([O-])(O)O.[Na+]
Sodium_hexametaphosphate	GRAS	O=P([O-])(O)OP(=O)([O-])O.[Na+].[Na+]
OXIDRONATE_DISODIUM	IIG	O=P([O-])([O-])C(O)P(=O)(O)O.[Na+].[Na+]
Calcium_phosphate_dibasic	GRAS	O=P([O-])([O-])O.[Ca+2]
Potassium_phosphate_dibasic	GRAS	O=P([O-])([O-])O.[K+].[K+]
Ammonium_phosphate_dibasic_(Report_34)	GRAS	O=P([O-])([O-])O.[NH4+].[NH4+]
SODIUM_PHOSPHATE,_DIBASIC,_ANHYDROUS	IIG	O=P([O-])([O-])O.[Na+].[Na+]
Potassium_glycerophosphate	GRAS	O=P([O-])([O-])OC(CCO)CCO.O=P([O-])([O-])OCC(O)CO.[K+].[K+].[K+].[K+]
Magnesium_glycerophosphate_(packaging)	GRAS	O=P([O-])([O-])OC(CCO)CCO.O=P([O-])([O-])OCC(O)CO.[Mg+2].[Mg+2]
Manganese_glycerophosphate	GRAS	O=P([O-])([O-])OC(CCO)CCO.O=P([O-])([O-])OCC(O)CO.[Mn+2].[Mn+2]
Calcium_glycerophosphate_(packaging)	GRAS	O=P([O-])([O-])OC(CO)CO.[Ca+2]
Calcium_phytate	GRAS	O=P([O-])([O-])OC1C(OP(=O)([O-])[O-])C(OP(=O)([O-])[O-])C(OP(=O)([O-])[O-])C(OP(=O)([O-])[O-])C1OP(=O)([O-])[O-].[Ca+2].[Mg+2]
Sodium_tetraphosphate	GRAS	O=P([O-])([O-])OP(=O)([O-])OP(=O)([O-])OP(=O)([O-])[O-].[Na+].[Na+].[Na+].[Na+].[Na+].[Na+]
Potassium_tripolyphosphate	GRAS	O=P([O-])([O-])OP(=O)([O-])OP(=O)([O-])[O-].[K+].[K+].[K+].[K+].[K+]
Sodium_tripolyphosphate	GRAS	O=P([O-])([O-])OP(=O)([O-])OP(=O)([O-])[O-].[Na+].[Na+].[Na+].[Na+].[Na+]
Ferric_pyrophosphate	GRAS	O=P([O-])([O-])OP(=O)([O-])[O-].O=P([O-])([O-])OP(=O)([O-])[O-].O=P([O-])([O-])OP(=O)([O-])[O-].[Fe+3].[Fe+3].[Fe+3].[Fe+3]
Calcium_pyrophosphate	GRAS	O=P([O-])([O-])OP(=O)([O-])[O-].[Ca+2].[Ca+2]
Ferric_sodium_pyrophosphate	GRAS	O=P([O-])([O-])OP(=O)([O-])[O-].[Fe+3].[Na+]
Potassium_pyrophosphate	GRAS	O=P([O-])([O-])OP(=O)([O-])[O-].[K+].[K+].[K+].[K+]
Sodium_pyrophosphate,_tetrabasic	GRAS	O=P([O-])([O-])OP(=O)([O-])[O-].[Na+].[Na+].[Na+].[Na+]
PHOSPHATE_ION	IIG	O=P([O-])([O-])[O-]
Calcium_phosphate_tribasic	GRAS	O=P([O-])([O-])[O-].O=P([O-])([O-])[O-].[Ca+2].[Ca+2].[Ca+2]
Magnesium_phosphate,_tribasic	GRAS	O=P([O-])([O-])[O-].O=P([O-])([O-])[O-].[Mg+2].[Mg+2].[Mg+2]
Sodium_aluminum_phosphate,_basic	GRAS	O=P([O-])([O-])[O-].[Al+3].[Na+]
Ferric_phosphate	GRAS	O=P([O-])([O-])[O-].[Fe+3]
Potassium_phosphate_tribasic	GRAS	O=P([O-])([O-])[O-].[K+].[K+].[K+]
SODIUM_PHOSPHATE,_TRIBASIC,_ANHYDROUS	IIG	O=P([O-])([O-])[O-].[Na+].[Na+].[Na+]
METAPHOSPHORIC_ACID	IIG	O=P1(O)OP(=O)(O)OP(=O)(O)O1
Sodium_trimetaphosphate	GRAS	O=P1([O-])OP(=O)([O-])OP(=O)([O-])O1.[Na+].[Na+].[Na+]
Sodium_tetrametaphosphate	GRAS	O=P1([O-])OP(=O)([O-])OP(=O)([O-])OP(=O)([O-])O1.[Na+].[Na+].[Na+].[Na+]
Calcium_hexametaphosphate	GRAS	O=P1([O-])OP(=O)([O-])OP(=O)([O-])OP(=O)([O-])OP(=O)([O-])OP(=O)([O-])O1.[Ca+2].[Ca+2].[Ca+2]
SODIUM_POLYMETAPHOSPHATE	IIG	O=P1([O-])OP(=O)([O-])OP(=O)([O-])OP(=O)([O-])OP(=O)([O-])OP(=O)([O-])O1.[Na+].[Na+].[Na+].[Na+].[Na+].[Na+]
Calcium_hypophosphite	GRAS	O=P[O-].O=P[O-].[Ca+2]
Manganous_hypophosphite	GRAS	O=P[O-].O=P[O-].[Mn+2]
Potassium_hypophosphite	GRAS	O=P[O-].[K+]
SODIUM_1,2-ETHANEDISULFONATE	IIG	O=S(=O)(O)CCS(=O)(=O)O.[Na]
CYCLAMIC_ACID	IIG	O=S(=O)(O)NC1CCCCC1
Sulfuric_Acid	GRAS	O=S(=O)(O)O
BENZENESULFONIC_ACID	IIG	O=S(=O)(O)c1ccccc1
HYDROXYETHYLPIPERAZINE_ETHANE_SULFONIC_ACID	IIG	O=S(=O)([O-])CCN1CCN(CCO)CC1.[Na+]
SODIUM_CYCLAMATE	IIG	O=S(=O)([O-])NC1CCCCC1.[Na+]
SODIUM_BISULFATE	IIG	O=S(=O)([O-])O.[Na+]
Ferric_sulfate_(packaging)	GRAS	O=S(=O)([O-])[O-].O=S(=O)([O-])[O-].O=S(=O)([O-])[O-].[Fe+3].[Fe+3]
Aluminum_sulfate	GRAS	O=S(=O)([O-])[O-].O=S(=O)([O-])[O-].[Al+3].[K+]
BARIUM_SULFATE	IIG	O=S(=O)([O-])[O-].[Ba+2]
CALCIUM_SULFATE_ANHYDROUS	IIG	O=S(=O)([O-])[O-].[Ca+2]
Copper_(cupric)_sulfate	GRAS	O=S(=O)([O-])[O-].[Cu+2]
Ferrous_sulfate_(packaging)	GRAS	O=S(=O)([O-])[O-].[Fe+2]
MAGNESIUM_SULFATE_ANHYDROUS	IIG	O=S(=O)([O-])[O-].[Mg+2]
Manganous_sulfate	GRAS	O=S(=O)([O-])[O-].[Mn+2]
SODIUM_SULFATE_ANHYDROUS	IIG	O=S(=O)([O-])[O-].[Na+].[Na+]
FD&C_YELLOW_NO._6-ALUMINUM_LAKE	IIG	O=S(=O)([O-])c1ccc(N=Nc2c([O-])ccc3cc(S(=O)(=O)[O-])ccc23)cc1.[Al+3]
SODIUM_2-NAPHTHALENESULFONATE	IIG	O=S(=O)([O-])c1ccc2ccccc2c1.[Na+]
METANIL_YELLOW	IIG	O=S(=O)([O-])c1cccc(N=Nc2ccc(Nc3ccccc3)cc2)c1.[Na+]
SULFUROUS_ACID	IIG	O=S(O)O
SODIUM_FORMALDEHYDE_SULFOXYLATE	IIG	O=S([O-])CO.[Na+]
POTASSIUM_BISULFITE	IIG	O=S([O-])O.[K+]
Sodium_metabisulfite	GRAS	O=S([O-])OS(=O)[O-].[Na+].[Na+]
Potassium_metabisulfite	GRAS	O=S([O-])S(=O)(=O)[O-].[K+].[K+]
Sodium_hydrosulfite_(packaging)	GRAS	O=S([O-])S(=O)[O-].[Na+].[Na+]
Zinc_hydrosulfite_(packaging)	GRAS	O=S([O-])S(=O)[O-].[Zn+2]
Sodium_bisulfite	GRAS	O=S([O-])[O-].[Na+]
Sulfur_dioxide	GRAS	O=S=O
SODIUM_PHOSPHATE_P-32	IIG	O=[32P]([O-])([O-])O.[Na+].[Na+]
Sodium_phosphoaluminate_(packaging)	GRAS	O=[Al-]=O.[Na+]
ALUMINUM_OXIDE	IIG	O=[Al]O[Al]=O
BISMUTH_SUBCARBONATE	IIG	O=[Bi]OC(=O)O[Bi]=O
Calcium_oxide	GRAS	O=[Ca]
Tricalcium_silicate	GRAS	O=[Ca].[Ca+2].[Ca+2].[O-][Si]([O-])([O-])[O-]
Iron_oxides_(packaging)	GRAS	O=[Fe]
Magnesium_oxide	GRAS	O=[Mg]
Manganous_oxide	GRAS	O=[Mn]
NITRIC_ACID	IIG	O=[N+]([O-])O
PHENYLMERCURIC_NITRATE	IIG	O=[N+]([O-])O[Hg]c1ccccc1
MAGNESIUM_NITRATE	IIG	O=[N+]([O-])[O-].O=[N+]([O-])[O-].[Mg+2]
SODIUM_NITRATE	IIG	O=[N+]([O-])[O-].[Na+]
Talc_(basic_magnesium_silicate)	GRAS	O=[Si]([O-])O.O=[Si]([O-])O.O=[Si]([O-])[O-].O=[Si]([O-])[O-].[Mg+2].[Mg+2].[Mg+2]
Potassium_silicate	GRAS	O=[Si]([O-])O.[K+]
ALUMINUM_SILICATE_PENTAHYDRATE	IIG	O=[Si]([O-])[O-].O=[Si]([O-])[O-].O=[Si]([O-])[O-].[Al+3].[Al+3]
Sodium_aluminosilicate	GRAS	O=[Si]([O-])[O-].O=[Si]([O-])[O-].[Al+3].[Na+]
Calcium_silicate	GRAS	O=[Si]([O-])[O-].[Ca+2]
Silicon_dioxides	GRAS	O=[Si]=O
TITANIUM_DIOXIDE	IIG	O=[Ti]=O
Zinc_oxide	GRAS	O=[Zn]
D&C_BLUE_NO._9	IIG	O=c1c2ccccc2c(=O)c2c1cc(Cl)c1[nH]c3c([nH]c12)c(Cl)cc1c(=O)c2ccccc2c(=O)c13
BORIC_ACID	IIG	OB(O)O
Inositol	GRAS	OC1C(O)C(O)C(O)C(O)C1O
Sorbitol	GRAS	OCC(O)C(O)C(O)C(O)CO
XYLITOL	IIG	OCC(O)C(O)C(O)CO
MALTITOL	IIG	OCC(O)C(O)C(OC1OC(CO)C(O)C(O)C1O)C(O)CO
ERYTHRITOL	IIG	OCC(O)C(O)CO
SORBITAN	IIG	OCC(O)C1OCC(O)[C@@H]1O
Glycerin_and_Glycerides	GRAS	OCC(O)CO
MONOTHIOGLYCEROL	IIG	OCC(O)CS
ISOMALT	IIG	OCC(O)[C@@H](O)[C@H](O)[C@H](O)CO[C@H]1O[C@H](CO)[C@@H](O)[C@H](O)[C@H]1O
TAGATOSE	IIG	OCC1(O)OC[C@@H](O)[C@H](O)[C@@H]1O
Sorbose_(packaging)	GRAS	OCC1(O)OC[C@@H](O)[C@H](O)[C@H]1O
Corn_Sugar_(Dextrose)	GRAS	OCC1OC(O)C(O)C(O)C1O
MALTOSE_ANHYDROUS	IIG	OCC1OC(OC2C(CO)OC(O)C(O)C2O)C(O)C(O)C1O
TREHALOSE	IIG	OCC1OC(OC2OC(CO)C(O)C(O)C2O)C(O)C(O)C1O
ALFADEX	IIG	OCC1OC2OC3C(CO)OC(OC4C(CO)OC(OC5C(CO)OC(OC6C(CO)OC(OC7C(CO)OC(OC1C(O)C2O)C(O)C7O)C(O)C6O)C(O)C5O)C(O)C4O)C(O)C3O
BETADEX	IIG	OCC1OC2OC3C(CO)OC(OC4C(CO)OC(OC5C(CO)OC(OC6C(CO)OC(OC7C(CO)OC(OC8C(CO)OC(OC1C(O)C2O)C(O)C8O)C(O)C7O)C(O)C6O)C(O)C5O)C(O)C4O)C(O)C3O
GAMMA_CYCLODEXTRIN	IIG	OCC1OC2OC3C(CO)OC(OC4C(CO)OC(OC5C(CO)OC(OC6C(CO)OC(OC7C(CO)OC(OC8C(CO)OC(OC9C(CO)OC(OC1C(O)C2O)C(O)C9O)C(O)C8O)C(O)C7O)C(O)C6O)C(O)C5O)C(O)C4O)C(O)C3O
1,2,6-HEXANETRIOL	IIG	OCCCCC(O)CO
TROLAMINE	IIG	OCCN(CCO)CCO
DIETHANOLAMINE	IIG	OCCNCCO
POLYETHYLENE_OXIDE_900000	IIG	OCCO
PHENOXYETHANOL	IIG	OCCOc1ccccc1
PHENYLETHYL_ALCOHOL	IIG	OCCc1ccccc1
DEXTROSE,_UNSPECIFIED_FORM	IIG	OC[C@H]1OC(O)[C@H](O)[C@@H](O)[C@@H]1O
Corn_dextrins_(packaging)	GRAS	OC[C@H]1OC(O[C@@H]2[C@@H](CO)OC(O[C@@H]3[C@@H](CO)O[C@H](O)[C@H](O)[C@H]3O)[C@H](O)[C@H]2O)[C@H](O)[C@@H](O)[C@@H]1O
ROSIN	IIG	CC(C)C1=CC2=CC[C@@H]3[C@@]([C@H]2CC1)(CCC[C@@]3(C)C(=O)O)C
STARCH	IIG	OC[C@H]1O[C@H](O[C@@H]2[C@@H](CO)O[C@H](O)[C@H](O)[C@H]2O)[C@H](O)[C@@H](O)[C@@H]1O
SUCRALOSE	IIG	OC[C@H]1O[C@H](O[C@]2(CCl)O[C@H](CCl)[C@@H](O)[C@@H]2O)[C@H](O)[C@@H](O)[C@H]1Cl
Sucrose	GRAS	OC[C@H]1O[C@H](O[C@]2(CO)O[C@H](CO)[C@@H](O)[C@@H]2O)[C@H](O)[C@@H](O)[C@@H]1O
DICHLOROBENZYL_ALCOHOL	IIG	OCc1ccc(Cl)cc1Cl
BENZYL_ALCOHOL	IIG	OCc1ccccc1
Hydrogen_peroxide	GRAS	OO
Aluminum_hydroxide	GRAS	O[Al](O)O
BETANAPHTHOL	IIG	Oc1ccc2ccccc2c1
PHENOL	IIG	Oc1ccccc1
ALUMINUM_SILICATE	IIG	[Al+3].[Al+3].[Al+3].[Al+3].[O-][Si]([O-])([O-])[O-].[O-][Si]([O-])([O-])[O-].[O-][Si]([O-])([O-])[O-]
Aluminum_calcium_silicate	GRAS	[Al+3].[Ca+2].[O-][Si]([O-])([O-])[O-]
MAGNESIUM_ALUMINUM_SILICATE	IIG	[Al+3].[Mg+2].[O-][Si]([O-])([O-])[O-]
Calcium_hydroxide	GRAS	[Ca+2].[OH-].[OH-]
CALCIUM	IIG	[Ca]
Ferric_chloride_(packaging)	GRAS	[Cl-].[Cl-].[Cl-].[Fe+3]
Magnesium_chloride	GRAS	[Cl-].[Cl-].[Mg+2]
Manganese_chloride	GRAS	[Cl-].[Cl-].[Mn+2]
Stannous_Chloride	GRAS	[Cl-].[Cl-].[Sn+2]
Zinc_chloride	GRAS	[Cl-].[Cl-].[Zn+2]
Hydrochloric_acid	GRAS	[Cl-].[H+]
Potassium_chloride	GRAS	[Cl-].[K+]
Ammonium_chloride	GRAS	[Cl-].[NH4+]
Sodium_chloride	GRAS	[Cl-].[Na+]
Cuprous_iodide	GRAS	[Cu+].[I-]
Copper_(cupric)_gluconate	GRAS	[Cu]
STANNOUS_FLUORIDE	IIG	[F-].[F-].[Sn+2]
Reduced_iron_(packaging)	GRAS	[Fe]
Helium_gas	GRAS	[He]
Potassium_iodide	GRAS	[I-].[K+]
SODIUM_IODIDE	IIG	[I-].[Na+]
POTASSIUM	IIG	[K+]
Potassium_hydroxide	GRAS	[K+].[OH-]
Magnesium_silicate	GRAS	[Mg+2].[Mg+2].[O-][Si]([O-])([O-])[O-]
Magnesium_hydroxide	GRAS	[Mg+2].[OH-].[OH-]
Ammonium_hydroxide	GRAS	[NH4+].[OH-]
Sodium_silicate	GRAS	[Na+].[Na+].[Na+].[Na+].[O-][Si]([O-])([O-])[O-]
SODIUM_HYPOCHLORITE	IIG	[Na+].[O-]Cl
Sodium_hydroxide	GRAS	[Na+].[OH-]
Nickel_(elemental)	GRAS	[Ni]
SILICONE	IIG	[Si]
ZINC	IIG	[Zn]
