# Supplementary material for: Machine Learning Uncovers Food- and Excipient-Drug Interactions
Source: Cell Rep. Author manuscript; Available in PMC 2020 Apr 23. (PMC7179333; doi:10.1016/j.celrep.2020.02.094)
Supplement: 3 [file NIHMS1578467-supplement-3.xlsx]

## Sheet: Sheet1
Property	Drugs	GRAS/IIG	T-test p	feature importance Pgp	feature importance UGT2b7
BalabanJ	1.99±0.84	1.44±1.53	5.06938e-32	0.0137002	0.0135516
BertzCT	821.53±1005.74	328.86±437.88	4.00095e-39	0.0112514	0.0159938
Chi0	19.62±18.11	12.68±10.37	1.16775e-23	0.00644111	0.0057908
Chi0n	15.51±13.82	10.40±8.74	1.2241e-21	0.0049066	0.00725069
Chi0v	16.29±14.28	12.12±8.99	3.72418e-14	0.00597597	0.0084055
Chi1	12.80±11.67	7.76±6.88	2.78002e-29	0.00838128	0.0160847
Chi1n	8.97±8.09	5.53±5.70	4.61275e-27	0.00697937	0.006718
Chi1v	9.65±8.75	6.22±5.80	8.85312e-24	0.00499123	0.0150173
Chi2n	7.01±6.45	3.98±4.28	3.42661e-33	0.00992417	0.00365248
Chi2v	7.75±7.17	4.58±4.52	4.26513e-30	0.00278716	0.014921
Chi3n	4.99±4.65	2.48±3.07	1.29064e-42	0.0061059	0.00427662
Chi3v	5.57±5.13	2.83±3.33	1.92155e-42	0.00583095	0.0187438
Chi4n	3.55±3.39	1.62±2.20	9.73455e-48	0.00888885	0.0062322
Chi4v	4.05±3.87	1.89±2.58	1.58692e-45	0.0035062	0.0130124
EState_VSA1	23.52±61.92	17.68±28.52	0.010851	0.00747731	0.0118627
EState_VSA10	14.39±23.26	10.77±15.54	5.92324e-05	0.0138096	0.00605866
EState_VSA11	0.33±2.45	0.02±0.51	0.000448938	2.23596e-05	0
EState_VSA2	17.87±22.99	27.69±33.93	7.75866e-18	0.00156134	0.0013218
EState_VSA3	14.80±15.72	5.29±9.54	3.0837e-54	0.0100583	0.00543152
EState_VSA4	18.71±18.77	9.31±15.62	2.01969e-34	0.00334434	0.00724436
EState_VSA5	14.04±17.05	20.52±40.94	9.46993e-09	0.000832084	0.00539436
EState_VSA6	12.13±16.21	3.37±7.87	3.73247e-46	0.00186256	0.000930041
EState_VSA7	15.40±18.83	4.16±11.74	1.62504e-52	0.00155888	0.00471119
EState_VSA8	19.55±22.80	8.96±14.79	1.11605e-32	0.0021264	0.0070732
EState_VSA9	11.61±21.25	11.26±12.39	0.664734	0.00655136	0.00585809
ExactMolWt	396.17±363.51	276.92±204.24	6.11806e-18	0.00307073	0.0202105
fr_Al_COO	0.23±0.63	0.44±0.93	8.6535e-12	0.000199353	0.000997917
fr_Al_OH	0.77±3.10	0.96±2.31	0.110212	0.000766115	0.00388128
fr_Al_OH_noTert	0.67±3.07	0.92±2.31	0.0425302	0.000745122	0.0104504
fr_aldehyde	0.00±0.06	0.02±0.13	0.000628615	0	0
fr_alkyl_carbamate	0.01±0.12	0.00±0.00	0.0128943	1.39614e-05	0
fr_alkyl_halide	0.19±0.81	0.09±0.63	0.000754703	0.000233364	0.000106756
fr_allylic_oxid	0.34±1.22	0.28±1.28	0.209547	9.60724e-05	0.000784373
fr_amide	0.78±2.59	0.11±0.59	1.03152e-12	0.000908471	0
fr_amidine	0.02±0.13	0.00±0.00	0.000687577	0	0
fr_aniline	0.37±0.72	0.09±0.40	8.02602e-25	0.000719976	0
fr_Ar_COO	0.04±0.21	0.03±0.19	0.153455	7.33863e-05	0
fr_Ar_N	0.72±1.75	0.05±0.35	5.46632e-26	0.000829773	0
fr_Ar_NH	0.11±0.38	0.01±0.11	1.10887e-13	5.969e-05	0
fr_Ar_OH	0.16±0.64	0.10±0.95	0.0776481	0.00236527	2.93035e-06
fr_ArN	0.09±0.32	0.01±0.10	5.26698e-11	2.56116e-05	0
fr_aryl_methyl	0.24±0.69	0.08±0.35	1.20404e-09	0.000373233	0
fr_azide	0.00±0.03	0.00±0.00	0.35351	0	0
fr_azo	0.00±0.07	0.01±0.12	0.0112587	0	0
fr_barbitur	0.01±0.09	0.00±0.00	0.013835	0	0
fr_benzene	1.03±1.00	0.33±0.86	2.88212e-62	0.0111769	0.000599588
fr_benzodiazepine	0.01±0.10	0.00±0.04	0.0178769	0	0
fr_bicyclic	1.08±1.88	0.23±0.92	2.34825e-33	0.000231134	0.000356587
fr_C_O	1.38±2.82	0.95±1.18	3.15136e-05	0.00197554	0.00178901
fr_C_O_noCOO	1.15±2.61	0.72±1.07	7.42662e-06	0.00111426	0.000311525
fr_C_S	0.00±0.08	0.00±0.00	0.0746728	9.28284e-08	0
fr_COO	0.27±0.66	0.47±0.94	3.51275e-10	0.000296773	0.00177521
fr_COO2	0.27±0.68	0.52±0.99	2.23162e-13	0.000241365	0.00139826
fr_diazo	0.00±0.02	0.00±0.00	0.511885	0	0
fr_dihydropyridine	0.01±0.10	0.00±0.00	0.00409309	2.34664e-06	0
fr_epoxide	0.01±0.09	0.00±0.08	0.237512	2.46575e-07	0
fr_ester	0.19±0.53	0.24±0.70	0.0294716	0.000104765	0.000101148
fr_ether	0.93±2.61	0.55±1.35	8.86056e-05	0.00948956	0.000271508
fr_furan	0.01±0.09	0.00±0.00	0.00847115	1.03018e-05	0
fr_guanido	0.03±0.26	0.01±0.10	0.00572066	8.91325e-09	0
fr_halogen	0.51±1.09	0.23±0.86	1.16936e-10	9.93938e-05	0.000240671
fr_hdrzine	0.01±0.10	0.00±0.00	0.00664076	3.48496e-06	0
fr_hdrzone	0.01±0.09	0.02±0.14	0.00410719	0	0
fr_HOCCN	0.02±0.14	0.00±0.05	0.00165661	0.000658031	0
fr_imidazole	0.08±0.31	0.01±0.07	1.19968e-10	5.67143e-06	0
fr_imide	0.03±0.23	0.01±0.10	0.00128296	0.001658	0
fr_Imine	0.09±0.50	0.01±0.14	2.03921e-05	1.17329e-05	0
fr_isocyan	0.00±0.00	0.00±0.00	nan	0	0
fr_isothiocyan	0.00±0.00	0.00±0.00	nan	0	0
fr_ketone	0.17±0.51	0.08±0.35	6.31527e-06	0.000260945	0
fr_ketone_Topliss	0.11±0.38	0.06±0.30	0.000432245	0.000111707	0
fr_lactam	0.04±0.19	0.00±0.00	4.91595e-08	0	0
fr_lactone	0.03±0.19	0.02±0.21	0.158122	2.40549e-05	1.26788e-05
fr_methoxy	0.23±0.86	0.05±0.24	6.03482e-09	0.0187748	1.2557e-05
fr_morpholine	0.02±0.13	0.00±0.04	0.000643259	8.51302e-06	0
fr_N_O	0.01±0.16	0.01±0.15	0.983401	7.48008e-07	0
fr_Ndealkylation1	0.16±0.44	0.03±0.18	2.25139e-15	0.000578978	0
fr_Ndealkylation2	0.11±0.34	0.01±0.08	1.33871e-16	3.94184e-06	0
fr_NH0	1.40±1.94	0.27±0.77	6.58997e-55	0.00103048	0.000343734
fr_NH1	0.87±2.53	0.13±0.46	3.14562e-16	0.0012677	0
fr_NH2	0.35±0.95	0.10±0.40	4.28833e-13	3.74779e-05	0
fr_Nhpyrrole	0.11±0.38	0.01±0.11	1.10887e-13	1.78749e-05	0
fr_nitrile	0.04±0.47	0.00±0.04	0.0253528	1.66785e-06	0
fr_nitro	0.02±0.14	0.01±0.11	0.0179146	0.000150587	0
fr_nitro_arom	0.02±0.13	0.01±0.11	0.0937596	7.97998e-05	0
fr_nitro_arom_nonortho	0.01±0.10	0.00±0.06	0.0911487	1.35178e-06	0
fr_nitroso	0.00±0.05	0.00±0.04	0.473111	0	0
fr_oxazole	0.00±0.06	0.00±0.00	0.10773	0	0
fr_oxime	0.01±0.11	0.00±0.00	0.00123641	0	0
fr_para_hydroxylation	0.15±0.44	0.03±0.20	2.62952e-13	0.000291701	0
fr_phenol	0.14±0.47	0.10±0.94	0.140394	0.000448103	1.258e-05
fr_phenol_noOrthoHbond	0.13±0.46	0.09±0.93	0.163571	0.000930178	2.78279e-06
fr_phos_acid	0.02±0.20	0.13±0.59	3.38116e-12	0	0
fr_phos_ester	0.01±0.12	0.03±0.27	0.0302978	0	0
fr_piperdine	0.12±0.41	0.00±0.04	4.42635e-16	5.75456e-06	0
fr_piperzine	0.05±0.23	0.00±0.06	2.59937e-09	5.7218e-05	0
fr_priamide	0.08±0.43	0.02±0.24	0.000287253	1.82677e-08	0
fr_prisulfonamd	0.00±0.00	0.00±0.00	nan	0	0
fr_pyridine	0.10±0.33	0.01±0.10	1.24404e-14	0.00020066	0
fr_quatN	0.04±0.24	0.05±0.26	0.373451	0	0
fr_SH	0.01±0.10	0.01±0.12	0.211087	0	0
fr_sulfide	0.08±0.37	0.01±0.10	2.22377e-08	4.14965e-06	0
fr_sulfonamd	0.06±0.26	0.00±0.06	1.89926e-09	7.46692e-05	0
fr_sulfone	0.01±0.10	0.00±0.00	0.00664076	6.41988e-06	0
fr_term_acetylene	0.01±0.10	0.00±0.00	0.00409309	1.50531e-07	0
fr_tetrazole	0.01±0.11	0.00±0.00	0.00123641	3.63345e-06	0
fr_thiazole	0.02±0.16	0.00±0.06	0.00181217	2.41889e-05	0
fr_thiocyan	0.00±0.00	0.00±0.00	nan	0	0
fr_thiophene	0.02±0.16	0.00±0.04	0.00014163	1.85976e-07	0
fr_unbrch_alkane	0.39±1.89	2.69±6.67	7.25532e-41	0.000289403	0.000134728
fr_urea	0.04±0.21	0.02±0.19	0.00231808	1.57119e-05	0
FractionCSP3	0.45±0.26	0.50±0.40	4.61852e-05	0.00351435	0.0011228
HallKierAlpha	-2.07±2.17	-0.34±1.59	3.25762e-85	0.00880883	0.00505879
HeavyAtomCount	27.01±24.66	17.52±14.10	6.33916e-24	0.00682367	0.0103657
HeavyAtomMolWt	371.59±341.96	258.42±188.60	2.68996e-18	0.00351319	0.0153998
Kappa1	20.69±21.56	23.30±36.65	0.0223519	0.00846233	0.0140767
Kappa2	8.87±10.30	13.01±24.03	6.23047e-10	0.00769856	0.0114746
Kappa3	41.86±1008.42	9659.49±144233.36	0.00413839	0.00732119	0.0179021
LabuteASA	162.32±142.94	118.94±86.56	2.45263e-15	0.00656648	0.0194764
MaxAbsEStateIndex	11.03±3.04	9.38±2.75	1.91775e-38	0.00157576	0.010547
MaxAbsPartialCharge	0.48±0.32	0.85±0.67	4.43099e-75	0.00627979	0.0124221
MaxEStateIndex	11.03±3.04	9.38±2.75	1.99071e-38	0.00202835	0.00320189
MaxPartialCharge	0.31±0.35	0.71±0.75	9.25983e-73	0.00379881	0.0238957
MinAbsEStateIndex	0.22±0.47	0.28±0.68	0.0134707	0.000804385	0.00186938
MinAbsPartialCharge	0.27±0.15	0.42±0.28	3.21079e-63	0.00329893	0.0270792
MinEStateIndex	-1.19±1.55	-1.68±1.93	9.43948e-12	0.00794717	0.0237615
MinPartialCharge	-0.43±0.14	-0.53±0.25	4.73785e-36	0.00832247	0.00629188
MolLogP	1.89±3.98	-0.77±6.03	1.23212e-39	0.0280633	0.00374463
MolMR	101.67±86.49	62.36±55.76	1.88494e-31	0.00848491	0.010532
MolWt	396.57±363.74	277.22±204.40	6.04634e-18	0.00489137	0.0134423
NHOHCount	2.86±5.74	2.42±3.86	0.046219	0.00975201	0.0065802
NOCount	6.88±9.67	5.26±4.77	6.99701e-06	0.00279246	0.00540516
NumAliphaticCarbocycles	0.49±1.09	0.13±0.59	3.93075e-18	0.000177381	0.000223104
NumAliphaticHeterocycles	0.83±1.63	0.29±1.61	6.19682e-15	0.000449678	1.04607e-05
NumAliphaticRings	1.32±1.93	0.42±1.71	4.58903e-29	0.000229313	0.00139237
NumAromaticCarbocycles	1.03±1.00	0.33±0.86	1.09062e-62	0.0153548	0.00109682
NumAromaticHeterocycles	0.47±0.96	0.04±0.21	1.00514e-35	0.000904666	0
NumAromaticRings	1.50±1.38	0.37±0.90	1.1551e-92	0.00345979	0.00117758
NumHAcceptors	5.64±7.91	4.47±4.32	8.98881e-05	0.00250844	0.000221024
NumHDonors	2.48±5.09	1.67±2.65	1.85689e-05	0.0108435	0.00471409
NumHeteroatoms	7.85±10.36	6.49±5.51	0.000486054	0.00234491	0.0278136
NumRadicalElectrons	0.05±0.60	0.15±0.80	0.000328612	0	0
NumRotatableBonds	6.04±9.91	6.34±9.49	0.46948	0.0106371	0.00619155
NumSaturatedCarbocycles	0.33±0.85	0.08±0.50	2.5401e-14	0.000122113	0.000275295
NumSaturatedHeterocycles	0.59±1.49	0.23±1.58	4.27518e-08	0.000536189	0
NumSaturatedRings	0.91±1.71	0.31±1.66	7.99456e-17	0.000199808	0.002438
NumValenceElectrons	146.13±137.30	98.80±80.54	1.96284e-19	0.00630427	0.0121897
PEOE_VSA1	19.79±35.00	19.78±21.16	0.993377	0.00225491	0.00627351
PEOE_VSA10	11.46±28.78	7.15±15.62	7.06506e-05	0.00923623	0
PEOE_VSA11	4.46±8.51	2.08±7.49	8.46475e-12	0.0102625	0
PEOE_VSA12	4.75±15.85	1.16±3.83	3.04601e-10	0.000230838	0
PEOE_VSA13	1.83±4.36	0.83±3.64	2.00134e-08	0.00188954	0
PEOE_VSA14	7.37±23.24	21.20±30.72	6.06232e-36	0.00151277	0.0260015
PEOE_VSA2	8.16±15.00	4.02±6.04	6.61933e-14	0.00584729	0.0125797
PEOE_VSA3	4.49±6.78	2.12±4.80	6.46075e-19	0.00137679	1.78213e-05
PEOE_VSA4	1.85±5.80	1.03±3.49	0.000236393	3.01545e-05	0
PEOE_VSA5	1.98±5.45	0.39±2.34	3.30642e-15	0.00013979	0.00127384
PEOE_VSA6	25.07±24.53	27.67±49.19	0.0705188	0.00467928	0.00211662
PEOE_VSA7	37.70±32.12	15.16±23.05	5.80746e-68	0.00190684	0.00474177
PEOE_VSA8	19.34±18.22	7.74±11.38	3.39735e-59	0.00218244	0.000975161
PEOE_VSA9	14.09±18.78	8.70±11.43	7.35933e-14	0.0108487	0.00252731
RingCount	2.82±2.38	0.79±1.95	2.56682e-92	0.00539695	0.000361369
SlogP_VSA1	10.11±20.42	17.43±32.08	2.20517e-12	0.00952813	1.98391e-07
SlogP_VSA10	3.78±6.15	1.06±3.83	4.52875e-30	0.00163638	0
SlogP_VSA11	2.79±7.05	0.99±6.75	1.0744e-09	0.0187842	4.72804e-05
SlogP_VSA12	6.23±13.31	3.03±10.19	1.48172e-09	3.56412e-05	0.0151089
SlogP_VSA2	49.51±73.09	37.15±41.55	7.95586e-06	0.0042828	0.0137384
SlogP_VSA3	14.45±24.53	11.39±11.86	0.000817328	0.00783015	0.0145471
SlogP_VSA4	7.24±12.16	2.34±7.80	2.95519e-25	0.00127787	0.00167443
SlogP_VSA5	32.12±33.43	33.80±57.66	0.3488	0.005513	0.00317229
SlogP_VSA6	31.88±24.89	10.85±21.40	6.12815e-89	0.006466	0.00246671
SlogP_VSA7	0.80±2.49	0.34±3.27	8.39717e-05	2.36179e-05	0
SlogP_VSA8	3.42±7.18	0.64±3.74	1.43922e-24	0.00378322	0.000904306
SlogP_VSA9	0.00±0.00	0.00±0.00	nan	0	0
SMR_VSA1	23.00±38.37	37.05±39.91	2.18354e-17	0.00248159	0.0142331
SMR_VSA10	21.90±26.98	17.25±21.77	1.78195e-05	0.0013867	0.0180243
SMR_VSA2	0.39±3.21	0.04±0.54	0.00220064	6.71697e-06	0
SMR_VSA3	8.79±15.56	1.20±3.63	7.52712e-41	0.000759016	0.000158721
SMR_VSA4	6.65±11.64	2.27±7.53	3.48837e-22	0.00439181	0.00172927
SMR_VSA5	39.82±53.87	39.16±61.49	0.782168	0.00105991	0.00405754
SMR_VSA6	17.44±22.91	8.23±13.88	1.65848e-25	0.0103526	0.0043491
SMR_VSA7	40.16±30.51	12.74±24.48	1.95839e-102	0.00725466	0.00162044
SMR_VSA8	0.00±0.00	0.00±0.00	nan	0	0
SMR_VSA9	4.18±8.59	1.09±6.87	4.50615e-19	0.0160577	5.55802e-05
TPSA	100.80±151.97	96.02±92.90	0.409208	0.00511422	0.0138748
VSA_EState1	0.00±0.00	0.00±0.00	nan	0	0
VSA_EState10	1.05±5.10	-0.33±3.85	1.00416e-11	0.000165095	0.000567953
VSA_EState2	0.00±0.00	0.00±0.00	nan	0	0
VSA_EState3	0.00±0.00	0.00±0.00	nan	0	0
VSA_EState4	0.00±0.00	0.00±0.00	nan	0	0
VSA_EState5	0.00±0.12	0.02±0.42	0.083706	0	0
VSA_EState6	0.00±0.00	0.00±0.00	nan	0	0
VSA_EState7	0.00±0.00	0.00±0.00	nan	0	0
VSA_EState8	7.79±21.38	8.64±18.98	0.33089	0.000987117	0.00793235
VSA_EState9	58.87±64.62	39.46±35.48	2.18862e-15	0.00299115	0.00186489

## Sheet: Sheet2
BalabanJ	0.0137002	0.0135516
BertzCT	0.0112514	0.0159938
Chi0	0.00644111	0.0057908
Chi0n	0.0049066	0.00725069
Chi0v	0.00597597	0.0084055
Chi1	0.00838128	0.0160847
Chi1n	0.00697937	0.006718
Chi1v	0.00499123	0.0150173
Chi2n	0.00992417	0.00365248
Chi2v	0.00278716	0.014921
Chi3n	0.0061059	0.00427662
Chi3v	0.00583095	0.0187438
Chi4n	0.00888885	0.0062322
Chi4v	0.0035062	0.0130124
EState_VSA1	0.00747731	0.0118627
EState_VSA10	0.0138096	0.00605866
EState_VSA11	2.23596e-05	0
EState_VSA2	0.00156134	0.0013218
EState_VSA3	0.0100583	0.00543152
EState_VSA4	0.00334434	0.00724436
EState_VSA5	0.000832084	0.00539436
EState_VSA6	0.00186256	0.000930041
EState_VSA7	0.00155888	0.00471119
EState_VSA8	0.0021264	0.0070732
EState_VSA9	0.00655136	0.00585809
ExactMolWt	0.00307073	0.0202105
fr_Al_COO	0.000199353	0.000997917
fr_Al_OH	0.000766115	0.00388128
fr_Al_OH_noTert	0.000745122	0.0104504
fr_aldehyde	0	0
fr_alkyl_carbamate	1.39614e-05	0
fr_alkyl_halide	0.000233364	0.000106756
fr_allylic_oxid	9.60724e-05	0.000784373
fr_amide	0.000908471	0
fr_amidine	0	0
fr_aniline	0.000719976	0
fr_Ar_COO	7.33863e-05	0
fr_Ar_N	0.000829773	0
fr_Ar_NH	5.969e-05	0
fr_Ar_OH	0.00236527	2.93035e-06
fr_ArN	2.56116e-05	0
fr_aryl_methyl	0.000373233	0
fr_azide	0	0
fr_azo	0	0
fr_barbitur	0	0
fr_benzene	0.0111769	0.000599588
fr_benzodiazepine	0	0
fr_bicyclic	0.000231134	0.000356587
fr_C_O	0.00197554	0.00178901
fr_C_O_noCOO	0.00111426	0.000311525
fr_C_S	9.28284e-08	0
fr_COO	0.000296773	0.00177521
fr_COO2	0.000241365	0.00139826
fr_diazo	0	0
fr_dihydropyridine	2.34664e-06	0
fr_epoxide	2.46575e-07	0
fr_ester	0.000104765	0.000101148
fr_ether	0.00948956	0.000271508
fr_furan	1.03018e-05	0
fr_guanido	8.91325e-09	0
fr_halogen	9.93938e-05	0.000240671
fr_hdrzine	3.48496e-06	0
fr_hdrzone	0	0
fr_HOCCN	0.000658031	0
fr_imidazole	5.67143e-06	0
fr_imide	0.001658	0
fr_Imine	1.17329e-05	0
fr_isocyan	0	0
fr_isothiocyan	0	0
fr_ketone	0.000260945	0
fr_ketone_Topliss	0.000111707	0
fr_lactam	0	0
fr_lactone	2.40549e-05	1.26788e-05
fr_methoxy	0.0187748	1.2557e-05
fr_morpholine	8.51302e-06	0
fr_N_O	7.48008e-07	0
fr_Ndealkylation1	0.000578978	0
fr_Ndealkylation2	3.94184e-06	0
fr_NH0	0.00103048	0.000343734
fr_NH1	0.0012677	0
fr_NH2	3.74779e-05	0
fr_Nhpyrrole	1.78749e-05	0
fr_nitrile	1.66785e-06	0
fr_nitro	0.000150587	0
fr_nitro_arom	7.97998e-05	0
fr_nitro_arom_nonortho	1.35178e-06	0
fr_nitroso	0	0
fr_oxazole	0	0
fr_oxime	0	0
fr_para_hydroxylation	0.000291701	0
fr_phenol	0.000448103	1.258e-05
fr_phenol_noOrthoHbond	0.000930178	2.78279e-06
fr_phos_acid	0	0
fr_phos_ester	0	0
fr_piperdine	5.75456e-06	0
fr_piperzine	5.7218e-05	0
fr_priamide	1.82677e-08	0
fr_prisulfonamd	0	0
fr_pyridine	0.00020066	0
fr_quatN	0	0
fr_SH	0	0
fr_sulfide	4.14965e-06	0
fr_sulfonamd	7.46692e-05	0
fr_sulfone	6.41988e-06	0
fr_term_acetylene	1.50531e-07	0
fr_tetrazole	3.63345e-06	0
fr_thiazole	2.41889e-05	0
fr_thiocyan	0	0
fr_thiophene	1.85976e-07	0
fr_unbrch_alkane	0.000289403	0.000134728
fr_urea	1.57119e-05	0
FractionCSP3	0.00351435	0.0011228
HallKierAlpha	0.00880883	0.00505879
HeavyAtomCount	0.00682367	0.0103657
HeavyAtomMolWt	0.00351319	0.0153998
Ipc	0.0119546	0.00767816
Kappa1	0.00846233	0.0140767
Kappa2	0.00769856	0.0114746
Kappa3	0.00732119	0.0179021
LabuteASA	0.00656648	0.0194764
MaxAbsEStateIndex	0.00157576	0.010547
MaxAbsPartialCharge	0.00627979	0.0124221
MaxEStateIndex	0.00202835	0.00320189
MaxPartialCharge	0.00379881	0.0238957
MinAbsEStateIndex	0.000804385	0.00186938
MinAbsPartialCharge	0.00329893	0.0270792
MinEStateIndex	0.00794717	0.0237615
MinPartialCharge	0.00832247	0.00629188
MolLogP	0.0280633	0.00374463
MolMR	0.00848491	0.010532
MolWt	0.00489137	0.0134423
NHOHCount	0.00975201	0.0065802
NOCount	0.00279246	0.00540516
NumAliphaticCarbocycles	0.000177381	0.000223104
NumAliphaticHeterocycles	0.000449678	1.04607e-05
NumAliphaticRings	0.000229313	0.00139237
NumAromaticCarbocycles	0.0153548	0.00109682
NumAromaticHeterocycles	0.000904666	0
NumAromaticRings	0.00345979	0.00117758
NumHAcceptors	0.00250844	0.000221024
NumHDonors	0.0108435	0.00471409
NumHeteroatoms	0.00234491	0.0278136
NumRadicalElectrons	0	0
NumRotatableBonds	0.0106371	0.00619155
NumSaturatedCarbocycles	0.000122113	0.000275295
NumSaturatedHeterocycles	0.000536189	0
NumSaturatedRings	0.000199808	0.002438
NumValenceElectrons	0.00630427	0.0121897
PEOE_VSA1	0.00225491	0.00627351
PEOE_VSA10	0.00923623	0
PEOE_VSA11	0.0102625	0
PEOE_VSA12	0.000230838	0
PEOE_VSA13	0.00188954	0
PEOE_VSA14	0.00151277	0.0260015
PEOE_VSA2	0.00584729	0.0125797
PEOE_VSA3	0.00137679	1.78213e-05
PEOE_VSA4	3.01545e-05	0
PEOE_VSA5	0.00013979	0.00127384
PEOE_VSA6	0.00467928	0.00211662
PEOE_VSA7	0.00190684	0.00474177
PEOE_VSA8	0.00218244	0.000975161
PEOE_VSA9	0.0108487	0.00252731
RingCount	0.00539695	0.000361369
SlogP_VSA1	0.00952813	1.98391e-07
SlogP_VSA10	0.00163638	0
SlogP_VSA11	0.0187842	4.72804e-05
SlogP_VSA12	3.56412e-05	0.0151089
SlogP_VSA2	0.0042828	0.0137384
SlogP_VSA3	0.00783015	0.0145471
SlogP_VSA4	0.00127787	0.00167443
SlogP_VSA5	0.005513	0.00317229
SlogP_VSA6	0.006466	0.00246671
SlogP_VSA7	2.36179e-05	0
SlogP_VSA8	0.00378322	0.000904306
SlogP_VSA9	0	0
SMR_VSA1	0.00248159	0.0142331
SMR_VSA10	0.0013867	0.0180243
SMR_VSA2	6.71697e-06	0
SMR_VSA3	0.000759016	0.000158721
SMR_VSA4	0.00439181	0.00172927
SMR_VSA5	0.00105991	0.00405754
SMR_VSA6	0.0103526	0.0043491
SMR_VSA7	0.00725466	0.00162044
SMR_VSA8	0	0
SMR_VSA9	0.0160577	5.55802e-05
TPSA	0.00511422	0.0138748
VSA_EState1	0	0
VSA_EState10	0.000165095	0.000567953
VSA_EState2	0	0
VSA_EState3	0	0
VSA_EState4	0	0
VSA_EState5	0	0
VSA_EState6	0	0
VSA_EState7	0	0
VSA_EState8	0.000987117	0.00793235
VSA_EState9	0.00299115	0.00186489
