# Supplementary material for: Machine Learning Uncovers Food- and Excipient-Drug Interactions
Source: Cell Rep. Author manuscript; Available in PMC 2020 Apr 23. (PMC7179333; doi:10.1016/j.celrep.2020.02.094)
Supplement: 4 [file NIHMS1578467-supplement-4.xlsx]

## Sheet: Sheet1
target ID	target name	target organism	compound	SMILES	compound class	compound ID	pAff	RF prediction	kNN prediction	SVR prediction	Tanimoto
CHEMBL3797	Serine-protein kinase ATM	Homo sapiens	Caffeine	Cn1c(=O)c2c(ncn2C)n(C)c1=O	GRAS	CHEMBL113	3.69897	4.68822	5.28313	4.3009	0.0888889
CHEMBL1293297	Bifunctional protein glmU	Mycobacterium tuberculosis	SUCCIMER	O=C(O)C(S)C(S)C(=O)O	IIG	CHEMBL28721	3.74251	4.49993	4.42251	4.36787	0.0930233
CHEMBL4696	Glycogen phosphorylase, muscle form	Oryctolagus cuniculus	Caffeine	Cn1c(=O)c2c(ncn2C)n(C)c1=O	GRAS	CHEMBL113	3.92195	5.01734	4.81452	4.61576	0.0970874
CHEMBL1075319	Transient receptor potential cation channel subfamily M member 8	Homo sapiens	LEVOMENTHOL	CC(C)[C@@H]1CC[C@@H](C)C[C@H]1O	IIG	CHEMBL256087	4.03621	5.20096	4.50015	7.23784	0.0989011
CHEMBL1075319	Transient receptor potential cation channel subfamily M member 8	Homo sapiens	MENTHOL,_UNSPECIFIED_FORM	CC1CCC(C(C)C)C(O)C1	IIG	CHEMBL256087	4.03621	5.16451	4.50015	7.23784	0.0989011
CHEMBL1293312	M1-family aminopeptidase	Plasmodium falciparum 3D7	URSODIOL	C[C@H](CCC(=O)O)[C@H]1CC[C@H]2[C@@H]3[C@@H](O)C[C@@H]4C[C@H](O)CC[C@]4(C)[C@H]3CC[C@@]21C	IIG	CHEMBL1551	5.58503	4.83698	4.69858	4.49231	0.104895
CHEMBL5763	Cholinesterase	Equus caballus	SERINE	NC(CO)C(=O)O	IIG	CHEMBL11298	7.79588	4.55155	5.08158	5.41617	0.106061
CHEMBL2007628	Tyrosine-protein phosphatase non-receptor type 5	Homo sapiens	SUCCIMER	O=C(O)C(S)C(S)C(=O)O	IIG	CHEMBL28721	4.72125	3.80914	3.64467	3.71397	0.106383
CHEMBL3864	Protein-tyrosine phosphatase 2C	Homo sapiens	SUCCIMER	O=C(O)C(S)C(S)C(=O)O	IIG	CHEMBL28721	6.28567	5.58365	5.20599	4.74521	0.106383
CHEMBL2635	Dual specificity protein phosphatase 3	Homo sapiens	SUCCIMER	O=C(O)C(S)C(S)C(=O)O	IIG	CHEMBL28721	5.49214	4.06718	4.68633	4.693	0.109091
CHEMBL2337	Glycine transporter 1	Homo sapiens	GLYCINE	NCC(=O)O	IIG	CHEMBL773	4.50031	5.58953	5.58215	6.18427	0.111111
CHEMBL2830	Voltage-gated L-type calcium channel alpha-1C subunit	Oryctolagus cuniculus	LEVOMENTHOL	CC(C)[C@@H]1CC[C@@H](C)C[C@H]1O	IIG	CHEMBL470670	4.12726	4.49415	4.94092	5.71987	0.119048
CHEMBL2830	Voltage-gated L-type calcium channel alpha-1C subunit	Oryctolagus cuniculus	MENTHOL,_UNSPECIFIED_FORM	CC1CCC(C(C)C)C(O)C1	IIG	CHEMBL470670	4.12726	4.5393	4.94092	5.71987	0.119048
CHEMBL4078	Acetylcholinesterase	Electrophorus electricus	SERINE	NC(CO)C(=O)O	IIG	CHEMBL11298	7.82391	4.49403	5.78378	5.73774	0.121212
CHEMBL2575	Dihydrofolate reductase	Gallus gallus	D&C_RED_NO._30	Cc1cc(Cl)cc2c1C(=O)/C(=C1/Sc3cc(Cl)cc(C)c3C1=O)S2	IIG	CHEMBL45343	4.22185	5.63534	6.90889	5.43989	0.121622
CHEMBL4358	Arachidonate 15-lipoxygenase	Oryctolagus cuniculus	Tannic_acid_(hydrolyzable_gallotannins)	O=C(OCC1OC(OC(=O)c2cc(O)c(O)c(OC(=O)c3cc(O)c(O)c(O)c3)c2)C(OC(=O)c2cc(O)c(O)c(OC(=O)c3cc(O)c(O)c(O)c3)c2)C(OC(=O)c2cc(O)c(O)c(OC(=O)c3cc(O)c(O)c(O)c3)c2)C1OC(=O)c1cc(O)c(O)c(OC(=O)c2cc(O)c(O)c(O)c2)c1)c1cc(O)c(O)c(OC(=O)c2cc(O)c(O)c(O)c2)c1	GRAS	CHEMBL506247	6.57187	4.42667	3.30103	3.61286	0.127517
CHEMBL3385	MAP kinase ERK1	Homo sapiens	Tannic_acid_(hydrolyzable_gallotannins)	O=C(OCC1OC(OC(=O)c2cc(O)c(O)c(OC(=O)c3cc(O)c(O)c(O)c3)c2)C(OC(=O)c2cc(O)c(O)c(OC(=O)c3cc(O)c(O)c(O)c3)c2)C(OC(=O)c2cc(O)c(O)c(OC(=O)c3cc(O)c(O)c(O)c3)c2)C1OC(=O)c1cc(O)c(O)c(OC(=O)c2cc(O)c(O)c(O)c2)c1)c1cc(O)c(O)c(OC(=O)c2cc(O)c(O)c(O)c2)c1	GRAS	CHEMBL506247	5.39233	3.29904	2.81589	3.11343	0.127517
CHEMBL402	HMG-CoA reductase	Homo sapiens	Tannic_acid_(hydrolyzable_gallotannins)	O=C(OCC1OC(OC(=O)c2cc(O)c(O)c(OC(=O)c3cc(O)c(O)c(O)c3)c2)C(OC(=O)c2cc(O)c(O)c(OC(=O)c3cc(O)c(O)c(O)c3)c2)C(OC(=O)c2cc(O)c(O)c(OC(=O)c3cc(O)c(O)c(O)c3)c2)C1OC(=O)c1cc(O)c(O)c(OC(=O)c2cc(O)c(O)c(O)c2)c1)c1cc(O)c(O)c(OC(=O)c2cc(O)c(O)c(O)c2)c1	GRAS	CHEMBL506247	5.50487	3.91257	3.6636	4.04213	0.127517
CHEMBL1835	Thromboxane-A synthase	Homo sapiens	Tannic_acid_(hydrolyzable_gallotannins)	O=C(OCC1OC(OC(=O)c2cc(O)c(O)c(OC(=O)c3cc(O)c(O)c(O)c3)c2)C(OC(=O)c2cc(O)c(O)c(OC(=O)c3cc(O)c(O)c(O)c3)c2)C(OC(=O)c2cc(O)c(O)c(OC(=O)c3cc(O)c(O)c(O)c3)c2)C1OC(=O)c1cc(O)c(O)c(OC(=O)c2cc(O)c(O)c(O)c2)c1)c1cc(O)c(O)c(OC(=O)c2cc(O)c(O)c(O)c2)c1	GRAS	CHEMBL506247	6.48812	3.78918	3	4.26514	0.127517
CHEMBL1841	Tyrosine-protein kinase FYN	Homo sapiens	Tannic_acid_(hydrolyzable_gallotannins)	O=C(OCC1OC(OC(=O)c2cc(O)c(O)c(OC(=O)c3cc(O)c(O)c(O)c3)c2)C(OC(=O)c2cc(O)c(O)c(OC(=O)c3cc(O)c(O)c(O)c3)c2)C(OC(=O)c2cc(O)c(O)c(OC(=O)c3cc(O)c(O)c(O)c3)c2)C1OC(=O)c1cc(O)c(O)c(OC(=O)c2cc(O)c(O)c(O)c2)c1)c1cc(O)c(O)c(OC(=O)c2cc(O)c(O)c(O)c2)c1	GRAS	CHEMBL506247	7.65758	4.37883	3.50334	3.44463	0.127517
CHEMBL1827	Phosphodiesterase 5A	Homo sapiens	Tannic_acid_(hydrolyzable_gallotannins)	O=C(OCC1OC(OC(=O)c2cc(O)c(O)c(OC(=O)c3cc(O)c(O)c(O)c3)c2)C(OC(=O)c2cc(O)c(O)c(OC(=O)c3cc(O)c(O)c(O)c3)c2)C(OC(=O)c2cc(O)c(O)c(OC(=O)c3cc(O)c(O)c(O)c3)c2)C1OC(=O)c1cc(O)c(O)c(OC(=O)c2cc(O)c(O)c(O)c2)c1)c1cc(O)c(O)c(OC(=O)c2cc(O)c(O)c(O)c2)c1	GRAS	CHEMBL506247	5.32763	3.50978	2.51486	5.36527	0.127517
CHEMBL3356	Cytochrome P450 1A2	Homo sapiens	Tannic_acid_(hydrolyzable_gallotannins)	O=C(OCC1OC(OC(=O)c2cc(O)c(O)c(OC(=O)c3cc(O)c(O)c(O)c3)c2)C(OC(=O)c2cc(O)c(O)c(OC(=O)c3cc(O)c(O)c(O)c3)c2)C(OC(=O)c2cc(O)c(O)c(OC(=O)c3cc(O)c(O)c(O)c3)c2)C1OC(=O)c1cc(O)c(O)c(OC(=O)c2cc(O)c(O)c(O)c2)c1)c1cc(O)c(O)c(OC(=O)c2cc(O)c(O)c(O)c2)c1	GRAS	CHEMBL506247	6.03668	3.57016	3.13979	3.82684	0.127517
CHEMBL4040	MAP kinase ERK2	Homo sapiens	Tannic_acid_(hydrolyzable_gallotannins)	O=C(OCC1OC(OC(=O)c2cc(O)c(O)c(OC(=O)c3cc(O)c(O)c(O)c3)c2)C(OC(=O)c2cc(O)c(O)c(OC(=O)c3cc(O)c(O)c(O)c3)c2)C(OC(=O)c2cc(O)c(O)c(OC(=O)c3cc(O)c(O)c(O)c3)c2)C1OC(=O)c1cc(O)c(O)c(OC(=O)c2cc(O)c(O)c(O)c2)c1)c1cc(O)c(O)c(OC(=O)c2cc(O)c(O)c(O)c2)c1	GRAS	CHEMBL506247	6.73283	5.16096	2.54173	3.61026	0.127517
CHEMBL3397	Cytochrome P450 2C9	Homo sapiens	Tannic_acid_(hydrolyzable_gallotannins)	O=C(OCC1OC(OC(=O)c2cc(O)c(O)c(OC(=O)c3cc(O)c(O)c(O)c3)c2)C(OC(=O)c2cc(O)c(O)c(OC(=O)c3cc(O)c(O)c(O)c3)c2)C(OC(=O)c2cc(O)c(O)c(OC(=O)c3cc(O)c(O)c(O)c3)c2)C1OC(=O)c1cc(O)c(O)c(OC(=O)c2cc(O)c(O)c(O)c2)c1)c1cc(O)c(O)c(OC(=O)c2cc(O)c(O)c(O)c2)c1	GRAS	CHEMBL506247	5.33654	4.24343	3.06562	4.12023	0.127517
CHEMBL258	Tyrosine-protein kinase LCK	Homo sapiens	Tannic_acid_(hydrolyzable_gallotannins)	O=C(OCC1OC(OC(=O)c2cc(O)c(O)c(OC(=O)c3cc(O)c(O)c(O)c3)c2)C(OC(=O)c2cc(O)c(O)c(OC(=O)c3cc(O)c(O)c(O)c3)c2)C(OC(=O)c2cc(O)c(O)c(OC(=O)c3cc(O)c(O)c(O)c3)c2)C1OC(=O)c1cc(O)c(O)c(OC(=O)c2cc(O)c(O)c(O)c2)c1)c1cc(O)c(O)c(OC(=O)c2cc(O)c(O)c(O)c2)c1	GRAS	CHEMBL506247	7.10237	3.93264	4.23194	4.4732	0.129771
CHEMBL3869	Matrix metalloproteinase 14	Homo sapiens	CARMINE	Cc1c(C(=O)O)c(O)cc2c1C(=O)c1c(O)c(C3OC(CO)C(O)C(O)C3O)c(O)c(O)c1C2=O	IIG	CHEMBL263094	4.70997	4.12738	5.8675	5.33733	0.130435
CHEMBL3526	Muscle glycogen phosphorylase	Homo sapiens	Caffeine	Cn1c(=O)c2c(ncn2C)n(C)c1=O	GRAS	CHEMBL113	3.9431	6.02037	5.61773	6.40344	0.132075
CHEMBL5631	Uncharacterized protein Rv1284/MT1322	Mycobacterium tuberculosis	SACCHARIN	O=C1NS(=O)(=O)c2ccccc21	IIG	CHEMBL310671	4.61395	4.78744	4.88035	5.45024	0.138462
CHEMBL3145	PI3-kinase p110-beta subunit	Homo sapiens	Caffeine	Cn1c(=O)c2c(ncn2C)n(C)c1=O	GRAS	CHEMBL113	3.39794	4.41041	4.43142	6.13919	0.138889
CHEMBL2842	Serine/threonine-protein kinase mTOR	Homo sapiens	Caffeine	Cn1c(=O)c2c(ncn2C)n(C)c1=O	GRAS	CHEMBL113	3.39794	4.84638	3.34062	7.20015	0.138889
CHEMBL4005	PI3-kinase p110-alpha subunit	Homo sapiens	Caffeine	Cn1c(=O)c2c(ncn2C)n(C)c1=O	GRAS	CHEMBL113	3.39794	4.42628	4.38118	6.61393	0.138889
CHEMBL5493	Free fatty acid receptor 2	Homo sapiens	Propionic_acid	CCC(=O)O	GRAS	CHEMBL14021	3.88606	3.21858	3.59172	5.50514	0.142857
CHEMBL4550	5-lipoxygenase activating protein	Homo sapiens	ACETAMINOPHEN	CC(=O)Nc1ccc(O)cc1	IIG	CHEMBL112	4.35655	5.41589	5.91058	6.98365	0.146341
CHEMBL4078	Acetylcholinesterase	Electrophorus electricus	CARVONE,_(-)-	C=C(C)[C@@H]1CC=C(C)C(=O)C1	IIG	CHEMBL501949	3.03774	4.52165	4.89923	5.72011	0.147727
CHEMBL3025	Carbonic anhydrase VI	Homo sapiens	Tannic_acid_(hydrolyzable_gallotannins)	O=C(OCC1OC(OC(=O)c2cc(O)c(O)c(OC(=O)c3cc(O)c(O)c(O)c3)c2)C(OC(=O)c2cc(O)c(O)c(OC(=O)c3cc(O)c(O)c(O)c3)c2)C(OC(=O)c2cc(O)c(O)c(OC(=O)c3cc(O)c(O)c(O)c3)c2)C1OC(=O)c1cc(O)c(O)c(OC(=O)c2cc(O)c(O)c(O)c2)c1)c1cc(O)c(O)c(OC(=O)c2cc(O)c(O)c(O)c2)c1	GRAS	CHEMBL506247	4.26444	4.8872	5.39759	5.2273	0.148148
CHEMBL3969	Carbonic anhydrase VB	Homo sapiens	SACCHARIN	O=C1NS(=O)(=O)c2ccccc21	IIG	CHEMBL310671	4.65692	5.34509	5.59097	5.78868	0.150943
CHEMBL4789	Carbonic anhydrase VA	Homo sapiens	SACCHARIN	O=C1NS(=O)(=O)c2ccccc21	IIG	CHEMBL310671	4.51226	5.42415	5.7302	5.65866	0.150943
CHEMBL202	Dihydrofolate reductase	Homo sapiens	Riboflavin-5'-phosphate	Cc1cc2nc3c(=O)[nH]c(=O)nc-3n(CC(O)C(O)C(O)COP(=O)(O)O)c2cc1C	GRAS	CHEMBL1201794	3.48812	5.02234	6.5032	5.84437	0.152318
CHEMBL318	Adenosine A1 receptor	Rattus norvegicus	Linoleic_acid	CCCCC/C=C\C/C=C\CCCCCCCC(=O)O	GRAS	CHEMBL267476	4.18709	4.5531	7.04229	5.79698	0.153846
CHEMBL5337	Carbonic anhydrase	Candida albicans (strain SC5314 / ATCC MYA-2876) (Yeast)	SACCHARIN	O=C1NS(=O)(=O)c2ccccc21	IIG	CHEMBL310671	5.19416	5.26272	5.55565	5.91119	0.155556
CHEMBL5493	Free fatty acid receptor 2	Homo sapiens	Acetic_acid	CC(=O)O	GRAS	CHEMBL539	3.92082	3.21634	3.59172	5.50514	0.15625
CHEMBL3025	Carbonic anhydrase VI	Homo sapiens	SACCHARIN	O=C1NS(=O)(=O)c2ccccc21	IIG	CHEMBL310671	5.54405	5.29926	5.5855	5.23289	0.162791
CHEMBL3729	Carbonic anhydrase IV	Homo sapiens	SACCHARIN	O=C1NS(=O)(=O)c2ccccc21	IIG	CHEMBL310671	4.61613	5.36318	5.12418	5.49258	0.162791
CHEMBL2326	Carbonic anhydrase VII	Homo sapiens	SACCHARIN	O=C1NS(=O)(=O)c2ccccc21	IIG	CHEMBL310671	7.51486	6.38132	7.09103	6.47088	0.162791
CHEMBL3510	Carbonic anhydrase XIV	Homo sapiens	SACCHARIN	O=C1NS(=O)(=O)c2ccccc21	IIG	CHEMBL310671	5.62668	5.95945	5.80173	6.25383	0.162791
CHEMBL261	Carbonic anhydrase I	Homo sapiens	Tannic_acid_(hydrolyzable_gallotannins)	O=C(OCC1OC(OC(=O)c2cc(O)c(O)c(OC(=O)c3cc(O)c(O)c(O)c3)c2)C(OC(=O)c2cc(O)c(O)c(OC(=O)c3cc(O)c(O)c(O)c3)c2)C(OC(=O)c2cc(O)c(O)c(OC(=O)c3cc(O)c(O)c(O)c3)c2)C1OC(=O)c1cc(O)c(O)c(OC(=O)c2cc(O)c(O)c(O)c2)c1)c1cc(O)c(O)c(OC(=O)c2cc(O)c(O)c(O)c2)c1	GRAS	CHEMBL506247	3.63462	4.48748	5.65069	5.68171	0.164773
CHEMBL205	Carbonic anhydrase II	Homo sapiens	Tannic_acid_(hydrolyzable_gallotannins)	O=C(OCC1OC(OC(=O)c2cc(O)c(O)c(OC(=O)c3cc(O)c(O)c(O)c3)c2)C(OC(=O)c2cc(O)c(O)c(OC(=O)c3cc(O)c(O)c(O)c3)c2)C(OC(=O)c2cc(O)c(O)c(OC(=O)c3cc(O)c(O)c(O)c3)c2)C1OC(=O)c1cc(O)c(O)c(OC(=O)c2cc(O)c(O)c(O)c2)c1)c1cc(O)c(O)c(OC(=O)c2cc(O)c(O)c(O)c2)c1	GRAS	CHEMBL506247	3.99898	4.23598	2.51486	6.38762	0.164773
CHEMBL1743121	Solute carrier organic anion transporter family member 1B3	Homo sapiens	Tannic_acid_(hydrolyzable_gallotannins)	O=C(OCC1OC(OC(=O)c2cc(O)c(O)c(OC(=O)c3cc(O)c(O)c(O)c3)c2)C(OC(=O)c2cc(O)c(O)c(OC(=O)c3cc(O)c(O)c(O)c3)c2)C(OC(=O)c2cc(O)c(O)c(OC(=O)c3cc(O)c(O)c(O)c3)c2)C1OC(=O)c1cc(O)c(O)c(OC(=O)c2cc(O)c(O)c(O)c2)c1)c1cc(O)c(O)c(OC(=O)c2cc(O)c(O)c(O)c2)c1	GRAS	CHEMBL506247	5.19283	5.10767	5.42032	5.24829	0.165605
CHEMBL1697668	Solute carrier organic anion transporter family member 1B1	Homo sapiens	Tannic_acid_(hydrolyzable_gallotannins)	O=C(OCC1OC(OC(=O)c2cc(O)c(O)c(OC(=O)c3cc(O)c(O)c(O)c3)c2)C(OC(=O)c2cc(O)c(O)c(OC(=O)c3cc(O)c(O)c(O)c3)c2)C(OC(=O)c2cc(O)c(O)c(OC(=O)c3cc(O)c(O)c(O)c3)c2)C1OC(=O)c1cc(O)c(O)c(OC(=O)c2cc(O)c(O)c(O)c2)c1)c1cc(O)c(O)c(OC(=O)c2cc(O)c(O)c(O)c2)c1	GRAS	CHEMBL506247	5.46525	5.64718	5.59445	5.5418	0.165605
CHEMBL260	MAP kinase p38 alpha	Homo sapiens	Tannic_acid_(hydrolyzable_gallotannins)	O=C(OCC1OC(OC(=O)c2cc(O)c(O)c(OC(=O)c3cc(O)c(O)c(O)c3)c2)C(OC(=O)c2cc(O)c(O)c(OC(=O)c3cc(O)c(O)c(O)c3)c2)C(OC(=O)c2cc(O)c(O)c(OC(=O)c3cc(O)c(O)c(O)c3)c2)C1OC(=O)c1cc(O)c(O)c(OC(=O)c2cc(O)c(O)c(O)c2)c1)c1cc(O)c(O)c(OC(=O)c2cc(O)c(O)c(O)c2)c1	GRAS	CHEMBL506247	6.42597	4.2366	2.17587	6.05985	0.172185
CHEMBL4302	P-glycoprotein 1	Homo sapiens	CHOLESTEROL	CC(C)CCC[C@@H](C)[C@H]1CC[C@H]2[C@@H]3CC=C4C[C@@H](O)CC[C@]4(C)[C@H]3CC[C@@]21C	IIG	CHEMBL112570	5.08619	5.17637	5.04551	5.31438	0.175573
CHEMBL312	Arachidonate 5-lipoxygenase	Rattus norvegicus	DEHYDROACETIC_ACID	CC(=O)C1C(=O)C=C(C)OC1=O	IIG	CHEMBL284127	4.25964	4.20981	4.57403	5.58213	0.178571
CHEMBL4072	Cathepsin B	Homo sapiens	DIBUTYL_PHTHALATE_**See_CDER_Guidance:_Limiting_the_Use_of_Certain_Phthalates_as_Excipients_in_CDER-Regulated_Products	CCCCOC(=O)c1ccccc1C(=O)OCCCC	IIG	CHEMBL272485	3.37675	4.22043	4.87395	4.89199	0.188235
CHEMBL1833	Serotonin 2b (5-HT2b) receptor	Homo sapiens	CHLOROXYLENOL	Cc1cc(O)cc(C)c1Cl	IIG	CHEMBL398440	5.58702	3.72152	3.03774	4.67275	0.195122
CHEMBL1951	Monoamine oxidase A	Homo sapiens	CHLOROXYLENOL	Cc1cc(O)cc(C)c1Cl	IIG	CHEMBL398440	5.73779	2.79352	2.51486	3.87172	0.195122
CHEMBL5695	Intestinal alkaline phosphatase	Bos taurus	PHENYLALANINE	NC(Cc1ccccc1)C(=O)O	IIG	CHEMBL301523	4.09577	5.64931	5.5437	5.4988	0.19697
CHEMBL3785	Hydroxycarboxylic acid receptor 2	Homo sapiens	Niacin_(nicotinic_acid)	O=C(O)c1cccnc1	GRAS	CHEMBL573	6.63033	5.15773	5.69084	6.284	0.2
CHEMBL4072	Cathepsin B	Homo sapiens	DIETHYLHEXYL_PHTHALATE_**See_CDER_Guidance:_Limiting_the_Use_of_Certain_Phthalates_as_Excipients_in_CDER-Regulated_Products	CCCCC(CC)COC(=O)c1ccccc1C(=O)OCC(CC)CCCC	IIG	CHEMBL402794	3.42022	4.30235	5.91711	4.88408	0.211111
CHEMBL4789	Carbonic anhydrase VA	Homo sapiens	Sulfamic_acid_(packaging)	NS(=O)(=O)O	GRAS	CHEMBL68253	3.43568	4.92166	5.11308	5.58252	0.214286
CHEMBL335	Protein-tyrosine phosphatase 1B	Homo sapiens	CARMINE	Cc1c(C(=O)O)c(O)cc2c1C(=O)c1c(O)c(C3OC(CO)C(O)C(O)C3O)c(O)c(O)c1C2=O	IIG	CHEMBL1366408	4.58503	4.75837	5.57648	5.17248	0.216783
CHEMBL1871	Androgen Receptor	Homo sapiens	EUGENOL	C=CCc1ccc(O)c(OC)c1	IIG	CHEMBL42710	4.72062	5.42651	6.69556	6.13596	0.217949
CHEMBL5582	Hormone-sensitive lipase	Rattus norvegicus	BENZYL_BENZOATE	O=C(OCc1ccccc1)c1ccccc1	IIG	CHEMBL1239	5.95861	6.20531	5.93215	7.30797	0.223881
CHEMBL1743125	Solute carrier family 15 member 2	Homo sapiens	LEVULINIC_ACID	CC(=O)CCC(=O)O	IIG	CHEMBL1235931	3.15399	4.20455	4.37371	4.32071	0.225806
CHEMBL1808	Angiotensin-converting enzyme	Homo sapiens	PROLINE	O=C(O)C1CCCN1	IIG	CHEMBL54922	3.58036	3.23419	4.45394	6.49075	0.225806
CHEMBL2622	Aldose reductase	Rattus norvegicus	Tannic_acid_(hydrolyzable_gallotannins)	O=C(OCC1OC(OC(=O)c2cc(O)c(O)c(OC(=O)c3cc(O)c(O)c(O)c3)c2)C(OC(=O)c2cc(O)c(O)c(OC(=O)c3cc(O)c(O)c(O)c3)c2)C(OC(=O)c2cc(O)c(O)c(OC(=O)c3cc(O)c(O)c(O)c3)c2)C1OC(=O)c1cc(O)c(O)c(OC(=O)c2cc(O)c(O)c(O)c2)c1)c1cc(O)c(O)c(OC(=O)c2cc(O)c(O)c(O)c2)c1	GRAS	CHEMBL506247	6.46092	4.74052	3	3.69107	0.234899
CHEMBL230	Cyclooxygenase-2	Homo sapiens	CINNAMALDEHYDE	O=C/C=C/c1ccccc1	IIG	CHEMBL293492	3.61083	2.78339	2.51486	4.68809	0.235294
CHEMBL215	Arachidonate 5-lipoxygenase	Homo sapiens	GENTISIC_ACID	O=C(O)c1cc(O)ccc1O	IIG	CHEMBL1461	4.12494	5.12242	5.42071	5.8449	0.23913
CHEMBL1973	Tyrosinase	Homo sapiens	TERT-BUTYLHYDROQUINONE	CC(C)(C)c1cc(O)ccc1O	IIG	CHEMBL242080	4.266	5.33799	5.08964	4.81574	0.243902
CHEMBL2888	Metabotropic glutamate receptor 3	Homo sapiens	L-Glutamic_acid	NC(CCC(=O)O)C(=O)O	GRAS	CHEMBL575060	5.65775	5.11447	5.42499	5.57321	0.244444
CHEMBL1075214	5'-nucleotidase	Rattus norvegicus	Sulfamic_acid_(packaging)	NS(=O)(=O)O	GRAS	CHEMBL68253	4.11182	4.47923	4.42139	4.87344	0.25
CHEMBL1914	Butyrylcholinesterase	Homo sapiens	SACCHARIN	O=C1NS(=O)(=O)c2ccccc21	IIG	CHEMBL310671	5.4437	3.47697	2.51486	5.28182	0.25
CHEMBL2179	Beta-glucocerebrosidase	Homo sapiens	GLUCONOLACTONE	O=C1OC(CO)C(O)C(O)C1O	IIG	CHEMBL1200829	4.03774	4.84791	5.20787	5.14671	0.253333
CHEMBL2949	Cyclooxygenase-1	Ovis aries	ACETAMINOPHEN	CC(=O)Nc1ccc(O)cc1	IIG	CHEMBL112	3.42946	4.67289	4.35879	4.13362	0.253521
CHEMBL1293244	Beta-lactamase	Pseudomonas aeruginosa	EDETIC_ACID	O=C(O)CN(CCN(CC(=O)O)CC(=O)O)CC(=O)O	IIG	CHEMBL858	4.5544	5.09364	4.041	4.39503	0.26087
CHEMBL2026	Beta-lactamase AmpC	Escherichia coli K-12	BENZYL_BENZOATE	O=C(OCc1ccccc1)c1ccccc1	IIG	CHEMBL1239	4.04576	3.81509	5.10302	5.08616	0.26506
CHEMBL5767	PROBABLE TRANSMEMBRANE CARBONIC ANHYDRASE (CARBONATE DEHYDRATASE) (CARBONIC DEHYDRATASE)	Mycobacterium tuberculosis	PHENOL	Oc1ccccc1	IIG	CHEMBL14060	3.61723	4.62173	4.52353	5.66804	0.266667
CHEMBL5631	Uncharacterized protein Rv1284/MT1322	Mycobacterium tuberculosis	PHENOL	Oc1ccccc1	IIG	CHEMBL14060	3.70868	5.18548	4.98557	5.49699	0.266667
CHEMBL3229	Anandamide amidohydrolase	Rattus norvegicus	Niacinamide_(nicotinamide)	NC(=O)c1cccnc1	GRAS	CHEMBL1140	5.48149	4.82424	5.32856	6.11487	0.271429
CHEMBL5281	Cytochrome P450 2E1	Homo sapiens	CARBON_TETRACHLORIDE	ClC(Cl)(Cl)Cl	IIG	CHEMBL44814	4.95861	3.01644	3	3.16006	0.272727
CHEMBL4016	Glutamate receptor ionotropic, AMPA 2	Homo sapiens	L-Glutamic_acid	NC(CCC(=O)O)C(=O)O	GRAS	CHEMBL575060	5.54173	5.38214	5.54133	4.82699	0.275
CHEMBL2009	Glutamate receptor ionotropic, AMPA 1	Homo sapiens	L-Glutamic_acid	NC(CCC(=O)O)C(=O)O	GRAS	CHEMBL575060	5.38111	5.20249	6.45337	5.81675	0.282051
CHEMBL205	Carbonic anhydrase II	Homo sapiens	DIETHYLHEXYL_PHTHALATE_**See_CDER_Guidance:_Limiting_the_Use_of_Certain_Phthalates_as_Excipients_in_CDER-Regulated_Products	CCCCC(CC)COC(=O)c1ccccc1C(=O)OCC(CC)CCCC	IIG	CHEMBL402794	4.17453	2.71994	6.50742	6.38762	0.285714
CHEMBL3314	Alpha-chymotrypsin	Bos taurus	BENZYL_BENZOATE	O=C(OCc1ccccc1)c1ccccc1	IIG	CHEMBL1239	6.6154	4.85175	4.133	5.17909	0.287671
CHEMBL256	Adenosine A3 receptor	Homo sapiens	L-Glutamic_acid	NC(CCC(=O)O)C(=O)O	GRAS	CHEMBL575060	6.21254	2.76319	3.61102	5.27549	0.291667
CHEMBL5160	Transient receptor potential cation channel subfamily A member 1	Rattus norvegicus	THYMOL	Cc1ccc(C(C)C)c(O)c1	IIG	CHEMBL29411	3.9017	4.35835	3.2132	5.0922	0.293103
CHEMBL5011	Transient receptor potential cation channel subfamily M member 8	Rattus norvegicus	THYMOL	Cc1ccc(C(C)C)c(O)c1	IIG	CHEMBL29411	3.63705	3.88345	3	5.48998	0.293103
CHEMBL1940	Voltage-gated L-type calcium channel alpha-1C subunit	Homo sapiens	THYMOL	Cc1ccc(C(C)C)c(O)c1	IIG	CHEMBL29411	3.80134	4.01707	3.64023	4.30275	0.3
CHEMBL215	Arachidonate 5-lipoxygenase	Homo sapiens	HEXYLRESORCINOL	CCCCCCc1ccc(O)cc1O	IIG	CHEMBL443605	5.44504	5.3917	5.72099	5.92069	0.3
CHEMBL5337	Carbonic anhydrase	Candida albicans (strain SC5314 / ATCC MYA-2876) (Yeast)	PHENOL	Oc1ccccc1	IIG	CHEMBL14060	4.27681	5.49445	3.88039	5.91444	0.307692
CHEMBL3318	Tyrosinase	Agaricus bisporus	ACETOPHENONE	CC(=O)c1ccccc1	IIG	CHEMBL274467	3.07058	4.69733	5.24002	5.00914	0.309524
CHEMBL3130	PI3-kinase p110-delta subunit	Homo sapiens	Caffeine	Cn1c(=O)c2c(ncn2C)n(C)c1=O	GRAS	CHEMBL113	4.12494	4.23938	4.54677	6.46462	0.315789
CHEMBL3503	Glutamate receptor ionotropic, AMPA 2	Rattus norvegicus	L-Glutamic_acid	NC(CCC(=O)O)C(=O)O	GRAS	CHEMBL575060	6.06564	4.53533	5.23158	4.48009	0.318182
CHEMBL1929	Xanthine dehydrogenase	Homo sapiens	CINNAMALDEHYDE	O=C/C=C/c1ccccc1	IIG	CHEMBL293492	8.10791	4.01809	4.27014	4.62631	0.318182
CHEMBL1973	Tyrosinase	Homo sapiens	BENZALDEHYDE	O=Cc1ccccc1	IIG	CHEMBL15972	3.08619	4.23118	4.7137	4.88164	0.322581
CHEMBL4506	NAD-dependent deacetylase sirtuin 1	Homo sapiens	Niacinamide_(nicotinamide)	NC(=O)c1cccnc1	GRAS	CHEMBL1140	3.97456	4.16784	4.1043	4.6169	0.323529
CHEMBL4462	NAD-dependent deacetylase sirtuin 2	Homo sapiens	Niacinamide_(nicotinamide)	NC(=O)c1cccnc1	GRAS	CHEMBL1140	4.77744	4.53829	4.41518	4.88574	0.323529
CHEMBL3085	Excitatory amino acid transporter 1	Homo sapiens	L-Glutamic_acid	NC(CCC(=O)O)C(=O)O	GRAS	CHEMBL575060	3.97079	4.15091	4.15617	5.03674	0.324324
CHEMBL1687677	Pancreatic triacylglycerol lipase	Sus scrofa	VANILLIN	COc1cc(C=O)ccc1O	IIG	CHEMBL13883	4.12843	3.75749	4.05963	3.77156	0.333333
CHEMBL5973	Carbonic anhydrase 15	Mus musculus	ACETAMINOPHEN	CC(=O)Nc1ccc(O)cc1	IIG	CHEMBL112	4.54966	4.70347	4.58351	5.54118	0.333333
CHEMBL2186	Carbonic anhydrase XIII	Mus musculus	ACETAMINOPHEN	CC(=O)Nc1ccc(O)cc1	IIG	CHEMBL112	4.03342	4.57964	5.24054	5.34316	0.333333
CHEMBL2885	Carbonic anhydrase III	Homo sapiens	ACETAMINOPHEN	CC(=O)Nc1ccc(O)cc1	IIG	CHEMBL112	4.6636	4.59444	4.00104	4.2779	0.333333
CHEMBL3969	Carbonic anhydrase VB	Homo sapiens	ACETAMINOPHEN	CC(=O)Nc1ccc(O)cc1	IIG	CHEMBL112	3.04357	4.76826	5.20734	5.71565	0.333333
CHEMBL3729	Carbonic anhydrase IV	Homo sapiens	ACETAMINOPHEN	CC(=O)Nc1ccc(O)cc1	IIG	CHEMBL112	4.45795	4.65867	4.7451	5.44037	0.333333
CHEMBL3318	Tyrosinase	Agaricus bisporus	CINNAMALDEHYDE	O=C/C=C/c1ccccc1	IIG	CHEMBL293492	3.284	4.6214	5.58715	4.9563	0.333333
CHEMBL4975	Adenosine A1 receptor	Bos taurus	Caffeine	Cn1c(=O)c2c(ncn2C)n(C)c1=O	GRAS	CHEMBL113	3.72669	4.36417	3.78842	5.49053	0.339286
CHEMBL1871	Androgen Receptor	Homo sapiens	Vitamin_D2_(ergocalciferol)	C=C1CC[C@H](O)C/C1=C\C=C1/CCC[C@@]2(C)[C@H]1CC[C@@H]2[C@H](C)/C=C/[C@H](C)C(C)C	GRAS	CHEMBL50241	8.47347	5.65675	5.52396	6.13355	0.340909
CHEMBL4973	Excitatory amino acid transporter 2	Homo sapiens	L-Glutamic_acid	NC(CCC(=O)O)C(=O)O	GRAS	CHEMBL575060	3.72247	4.50735	4.68948	5.02972	0.34375
CHEMBL3607	Glutamate receptor ionotropic kainate 2	Rattus norvegicus	L-Glutamic_acid	NC(CCC(=O)O)C(=O)O	GRAS	CHEMBL575060	5.71042	5.18904	5.14078	3.90096	0.34375
CHEMBL3683	Glutamate receptor ionotropic kainate 2	Homo sapiens	L-Glutamic_acid	NC(CCC(=O)O)C(=O)O	GRAS	CHEMBL575060	5.4711	5.57172	5.59882	4.93788	0.34375
CHEMBL2919	Glutamate receptor ionotropic kainate 1	Rattus norvegicus	L-Glutamic_acid	NC(CCC(=O)O)C(=O)O	GRAS	CHEMBL575060	6.36996	5.46981	5.25823	5.16216	0.34375
CHEMBL1918	Glutamate receptor ionotropic kainate 1	Homo sapiens	L-Glutamic_acid	NC(CCC(=O)O)C(=O)O	GRAS	CHEMBL575060	5.66914	6.36068	6.01809	5.50209	0.34375
CHEMBL220	Acetylcholinesterase	Homo sapiens	CRESOL	Cc1ccc(O)cc1	IIG	CHEMBL16645	7.02487	2.99718	3.11886	3.30959	0.346154
CHEMBL1940	Voltage-gated L-type calcium channel alpha-1C subunit	Homo sapiens	EUGENOL	C=CCc1ccc(O)c(OC)c1	IIG	CHEMBL42710	3.72816	4.32936	3.64023	4.97311	0.352941
CHEMBL5485	D-amino-acid oxidase	Homo sapiens	Benzoic_Acid	O=C(O)c1ccccc1	GRAS	CHEMBL541	4.63217	4.67409	5.50628	5.56783	0.357143
CHEMBL230	Cyclooxygenase-2	Homo sapiens	EUGENOL	C=CCc1ccc(O)c(OC)c1	IIG	CHEMBL42710	3.88941	2.85907	2.51486	3.9951	0.358491
CHEMBL4461	NAD-dependent deacetylase sirtuin 3	Homo sapiens	Niacinamide_(nicotinamide)	NC(=O)c1cccnc1	GRAS	CHEMBL1140	4.502	4.34586	3.73211	5.19414	0.358974
CHEMBL3744	Glutamate receptor ionotropic kainate 3	Rattus norvegicus	L-Glutamic_acid	NC(CCC(=O)O)C(=O)O	GRAS	CHEMBL575060	5.82295	4.14938	4.85222	4.63319	0.361111
CHEMBL3753	Glutamate receptor ionotropic, AMPA 1	Rattus norvegicus	L-Glutamic_acid	NC(CCC(=O)O)C(=O)O	GRAS	CHEMBL575060	6.28697	3.48036	3.41846	5.35326	0.361111
CHEMBL3025	Carbonic anhydrase VI	Homo sapiens	PHENOL	Oc1ccccc1	IIG	CHEMBL14060	3.1968	4.50109	5.86443	4.96808	0.363636
CHEMBL220	Acetylcholinesterase	Homo sapiens	Caffeine	Cn1c(=O)c2c(ncn2C)n(C)c1=O	GRAS	CHEMBL113	5.13966	2.92014	3.70666	5.21556	0.367647
CHEMBL2326	Carbonic anhydrase VII	Homo sapiens	ACETAMINOPHEN	CC(=O)Nc1ccc(O)cc1	IIG	CHEMBL112	4.55582	5.1209	4.65573	6.00468	0.368421
CHEMBL3510	Carbonic anhydrase XIV	Homo sapiens	ACETAMINOPHEN	CC(=O)Nc1ccc(O)cc1	IIG	CHEMBL112	4.48955	4.91926	4.93415	5.88509	0.368421
CHEMBL4477	Metabotropic glutamate receptor 1	Rattus norvegicus	L-Glutamic_acid	NC(CCC(=O)O)C(=O)O	GRAS	CHEMBL575060	5.98338	3.7789	5.02264	6.44897	0.37931
CHEMBL226	Adenosine A1 receptor	Homo sapiens	Caffeine	Cn1c(=O)c2c(ncn2C)n(C)c1=O	GRAS	CHEMBL113	3.87203	3.55888	3.93847	5.40679	0.380282
CHEMBL251	Adenosine A2a receptor	Homo sapiens	Caffeine	Cn1c(=O)c2c(ncn2C)n(C)c1=O	GRAS	CHEMBL113	4.35331	3.61744	4.59736	5.25169	0.380282
CHEMBL240	HERG	Homo sapiens	Caffeine	Cn1c(=O)c2c(ncn2C)n(C)c1=O	GRAS	CHEMBL113	5.31	2.59857	2.81189	4.7869	0.380282
CHEMBL2755	Glutathione reductase	Homo sapiens	L-Glutamic_acid	NC(CCC(=O)O)C(=O)O	GRAS	CHEMBL575060	4.07723	4.8713	4.43561	3.81542	0.393939
CHEMBL2755	Glutathione reductase	Homo sapiens	LYSINE	NCCCCC(N)C(=O)O	IIG	CHEMBL8085	3.99546	4.26974	4.45196	3.83271	0.393939
CHEMBL3242	Carbonic anhydrase XII	Homo sapiens	SACCHARIN	O=C1NS(=O)(=O)c2ccccc21	IIG	CHEMBL310671	5.71345	4.81275	6.47159	6.81677	0.395833
CHEMBL3594	Carbonic anhydrase IX	Homo sapiens	SACCHARIN	O=C1NS(=O)(=O)c2ccccc21	IIG	CHEMBL310671	6.50202	5.8142	6.35293	6.63247	0.395833
CHEMBL261	Carbonic anhydrase I	Homo sapiens	SACCHARIN	O=C1NS(=O)(=O)c2ccccc21	IIG	CHEMBL310671	4.24675	3.36018	5.26607	5.55552	0.395833
CHEMBL205	Carbonic anhydrase II	Homo sapiens	SACCHARIN	O=C1NS(=O)(=O)c2ccccc21	IIG	CHEMBL310671	4.74004	3.7842	5.87945	6.37712	0.395833
CHEMBL3481	Carboxypeptidase A1	Bos taurus	CYSTEINE,_DL-	NC(CS)C(=O)O	IIG	CHEMBL171281	4.06196	5.47228	5.35919	5.04982	0.4
CHEMBL2304404	Adenosine A1 receptor	Cavia porcellus	Caffeine	Cn1c(=O)c2c(ncn2C)n(C)c1=O	GRAS	CHEMBL113	3.51486	4.36944	4.48186	5.77288	0.416667
CHEMBL4358	Arachidonate 15-lipoxygenase	Oryctolagus cuniculus	ACETAMINOPHEN	CC(=O)Nc1ccc(O)cc1	IIG	CHEMBL112	4.54699	3.43638	3.30103	3.44778	0.418605
CHEMBL230	Cyclooxygenase-2	Homo sapiens	ACETAMINOPHEN	CC(=O)Nc1ccc(O)cc1	IIG	CHEMBL112	3.85039	2.54193	2.51486	3.70848	0.418605
CHEMBL2736	Metabotropic glutamate receptor 4	Homo sapiens	L-Glutamic_acid	NC(CCC(=O)O)C(=O)O	GRAS	CHEMBL575060	5.02068	3.3886	4.12072	3.69954	0.419355
CHEMBL3772	Metabotropic glutamate receptor 1	Homo sapiens	L-Glutamic_acid	NC(CCC(=O)O)C(=O)O	GRAS	CHEMBL575060	5.42641	4.56483	4.60704	6.44717	0.419355
CHEMBL3227	Metabotropic glutamate receptor 5	Homo sapiens	L-Glutamic_acid	NC(CCC(=O)O)C(=O)O	GRAS	CHEMBL575060	5.16925	4.25592	4.3328	5.88563	0.419355
CHEMBL3105	Poly [ADP-ribose] polymerase-1	Homo sapiens	Niacinamide_(nicotinamide)	NC(=O)c1cccnc1	GRAS	CHEMBL1140	3.67778	5.37608	4.8303	6.13243	0.419355
CHEMBL220	Acetylcholinesterase	Homo sapiens	METACRESOL	Cc1cccc(O)c1	IIG	CHEMBL298312	6.3249	3.20971	3.11886	3.69554	0.419355
CHEMBL330	Glutamate (NMDA) receptor subunit zeta 1	Rattus norvegicus	SERINE	NC(CO)C(=O)O	IIG	CHEMBL285123	6.17393	4.55477	4.78045	5.3484	0.421053
CHEMBL3344	Fatty acid binding protein muscle	Homo sapiens	PALMITIC_ACID	CCCCCCCCCCCCCCCC(=O)O	IIG	CHEMBL82293	5.58503	6.02118	6.50883	5.05379	0.425926
CHEMBL1829	Histone deacetylase 3	Homo sapiens	BUTYRIC_ACID	CCCC(=O)O	IIG	CHEMBL14227	5.04576	5.1439	4.95261	5.8629	0.428571
CHEMBL1937	Histone deacetylase 2	Homo sapiens	BUTYRIC_ACID	CCCC(=O)O	IIG	CHEMBL14227	4.92082	4.66416	4.8913	5.58087	0.428571
CHEMBL3192	Histone deacetylase 8	Homo sapiens	BUTYRIC_ACID	CCCC(=O)O	IIG	CHEMBL14227	4.82391	4.9342	5.55546	5.26824	0.428571
CHEMBL325	Histone deacetylase 1	Homo sapiens	BUTYRIC_ACID	CCCC(=O)O	IIG	CHEMBL14227	4.79588	4.92307	6.23139	6.03126	0.428571
CHEMBL221	Cyclooxygenase-1	Homo sapiens	EUGENOL	C=CCc1ccc(O)c(OC)c1	IIG	CHEMBL42710	4.95861	3.03536	2.51486	2.80592	0.431034
CHEMBL5973	Carbonic anhydrase 15	Mus musculus	PHENOL	Oc1ccccc1	IIG	CHEMBL14060	4.49367	4.52041	4.56863	5.34957	0.4375
CHEMBL2885	Carbonic anhydrase III	Homo sapiens	PHENOL	Oc1ccccc1	IIG	CHEMBL14060	5.08349	4.71981	4.93207	4.32695	0.4375
CHEMBL4789	Carbonic anhydrase VA	Homo sapiens	PHENOL	Oc1ccccc1	IIG	CHEMBL14060	3.1764	4.66134	4.30875	5.3088	0.4375
CHEMBL3729	Carbonic anhydrase IV	Homo sapiens	PHENOL	Oc1ccccc1	IIG	CHEMBL14060	4.53713	4.56115	4.52184	5.1615	0.4375
CHEMBL3510	Carbonic anhydrase XIV	Homo sapiens	PHENOL	Oc1ccccc1	IIG	CHEMBL14060	4.45416	4.40876	4.27414	5.75873	0.4375
CHEMBL3242	Carbonic anhydrase XII	Homo sapiens	PHENOL	Oc1ccccc1	IIG	CHEMBL14060	4.55107	4.89082	4.64777	6.38062	0.4375
CHEMBL3594	Carbonic anhydrase IX	Homo sapiens	PHENOL	Oc1ccccc1	IIG	CHEMBL14060	4.57038	4.64492	4.76685	5.86268	0.4375
CHEMBL261	Carbonic anhydrase I	Homo sapiens	PHENOL	Oc1ccccc1	IIG	CHEMBL14060	4.50669	4.5125	4.73082	5.09286	0.4375
CHEMBL205	Carbonic anhydrase II	Homo sapiens	PHENOL	Oc1ccccc1	IIG	CHEMBL14060	4.7745	4.25991	3.28108	4.85546	0.4375
CHEMBL3242	Carbonic anhydrase XII	Homo sapiens	ACETAMINOPHEN	CC(=O)Nc1ccc(O)cc1	IIG	CHEMBL112	4.90207	5.44195	4.95269	6.27523	0.439024
CHEMBL3594	Carbonic anhydrase IX	Homo sapiens	ACETAMINOPHEN	CC(=O)Nc1ccc(O)cc1	IIG	CHEMBL112	3.66544	5.10873	4.79015	6.15299	0.439024
CHEMBL261	Carbonic anhydrase I	Homo sapiens	ACETAMINOPHEN	CC(=O)Nc1ccc(O)cc1	IIG	CHEMBL112	4.51486	4.82606	4.95508	5.33954	0.439024
CHEMBL205	Carbonic anhydrase II	Homo sapiens	ACETAMINOPHEN	CC(=O)Nc1ccc(O)cc1	IIG	CHEMBL112	4.72247	4.07844	4.25381	4.60177	0.439024
CHEMBL3072	Androgen Receptor	Rattus norvegicus	Propyl_Paraben	CCCOC(=O)c1ccc(O)cc1	GRAS	CHEMBL194014	3.51	3.3848	3	3.58739	0.44186
CHEMBL302	Adenosine A2a receptor	Rattus norvegicus	Caffeine	Cn1c(=O)c2c(ncn2C)n(C)c1=O	GRAS	CHEMBL113	4.05988	4.44763	4.2253	5.70412	0.442623
CHEMBL256	Adenosine A3 receptor	Homo sapiens	Caffeine	Cn1c(=O)c2c(ncn2C)n(C)c1=O	GRAS	CHEMBL113	4.39101	3.69065	2.87964	5.6311	0.442623
CHEMBL2721	Excitatory amino acid transporter 3	Homo sapiens	L-Glutamic_acid	NC(CCC(=O)O)C(=O)O	GRAS	CHEMBL575060	6.80729	4.48125	4.43009	4.57108	0.444444
CHEMBL5282	Cytochrome P450 2A6	Homo sapiens	BETANAPHTHOL	Oc1ccc2ccccc2c1	IIG	CHEMBL14126	3.85394	3.89116	4.5909	3.83952	0.444444
CHEMBL3356	Cytochrome P450 1A2	Homo sapiens	BETANAPHTHOL	Oc1ccc2ccccc2c1	IIG	CHEMBL14126	4.76955	4.71076	4.37607	4.17132	0.444444
CHEMBL5282	Cytochrome P450 2A6	Homo sapiens	BENZALDEHYDE	O=Cc1ccccc1	IIG	CHEMBL15972	5.40671	3.3115	3.21334	2.98295	0.448276
CHEMBL5697	Egl nine homolog 1	Homo sapiens	Succinic_acid	O=C(O)CCC(=O)O	GRAS	CHEMBL576	4.79596	4.31452	4.03183	5.23367	0.45
CHEMBL261	Carbonic anhydrase I	Homo sapiens	Butylated_Hydroxytoluene_(BHT)	Cc1cc(C(C)(C)C)c(O)c(C(C)(C)C)c1	GRAS	CHEMBL146	3.12534	4.10735	6.88066	5.68126	0.454545
CHEMBL205	Carbonic anhydrase II	Homo sapiens	Butylated_Hydroxytoluene_(BHT)	Cc1cc(C(C)(C)C)c(O)c(C(C)(C)C)c1	GRAS	CHEMBL146	5.71552	4.43719	6.4578	6.38738	0.454545
CHEMBL255	Adenosine A2b receptor	Homo sapiens	Caffeine	Cn1c(=O)c2c(ncn2C)n(C)c1=O	GRAS	CHEMBL113	4.20483	4.49239	3.65553	5.80121	0.457627
CHEMBL4676	Voltage-gated calcium channel alpha2/delta subunit 1	Mus musculus	PHENYLALANINE	NC(Cc1ccccc1)C(=O)O	IIG	CHEMBL301523	5.52424	5.27585	5.50225	6.27212	0.465116
CHEMBL2605	Adenosine A2a receptor	Cavia porcellus	Caffeine	Cn1c(=O)c2c(ncn2C)n(C)c1=O	GRAS	CHEMBL113	3.74785	4.47824	4.1996	4.84614	0.465517
CHEMBL318	Adenosine A1 receptor	Rattus norvegicus	Caffeine	Cn1c(=O)c2c(ncn2C)n(C)c1=O	GRAS	CHEMBL113	3.98216	4.22214	4.33566	4.89338	0.465517
CHEMBL1973	Tyrosinase	Homo sapiens	HEXYLRESORCINOL	CCCCCCc1ccc(O)cc1O	IIG	CHEMBL443605	6.25181	5.02896	4.38025	4.85432	0.466667
CHEMBL1929	Xanthine dehydrogenase	Homo sapiens	Propyl_Gallate	CCCOC(=O)c1cc(O)c(O)c(O)c1	GRAS	CHEMBL7983	3.20204	3.95349	3.59853	4.62824	0.466667
CHEMBL4796	Beta-chymotrypsin	Homo sapiens	D&C_BLUE_NO._6	O=C1/C(=C2/Nc3ccccc3C2=O)Nc2ccccc21	IIG	CHEMBL599552	4.04576	4.43076	5.34706	5.03734	0.480769
CHEMBL301	Cyclin-dependent kinase 2	Homo sapiens	D&C_BLUE_NO._6	O=C1/C(=C2/Nc3ccccc3C2=O)Nc2ccccc21	IIG	CHEMBL599552	4.1549	4.91414	5.07259	5.15109	0.480769
CHEMBL267	Tyrosine-protein kinase SRC	Homo sapiens	D&C_BLUE_NO._6	O=C1/C(=C2/Nc3ccccc3C2=O)Nc2ccccc21	IIG	CHEMBL599552	4.55284	4.56055	5.15535	5.32745	0.480769
CHEMBL3344	Fatty acid binding protein muscle	Homo sapiens	Linoleic_acid	CCCCC/C=C\C/C=C\CCCCCCCC(=O)O	GRAS	CHEMBL267476	6	5.76796	5.19274	5.0438	0.485294
CHEMBL2326	Carbonic anhydrase VII	Homo sapiens	ETHYLPARABEN	CCOC(=O)c1ccc(O)cc1	IIG	CHEMBL15841	4.57534	5.41636	5.24951	6.22765	0.487179
CHEMBL2326	Carbonic anhydrase VII	Homo sapiens	Methyl_Paraben	COC(=O)c1ccc(O)cc1	GRAS	CHEMBL325372	5.62276	4.99887	4.24198	6.22666	0.487179
CHEMBL3510	Carbonic anhydrase XIV	Homo sapiens	ETHYLPARABEN	CCOC(=O)c1ccc(O)cc1	IIG	CHEMBL15841	4.62837	5.37154	5.41634	6.08407	0.487179
CHEMBL3510	Carbonic anhydrase XIV	Homo sapiens	Methyl_Paraben	COC(=O)c1ccc(O)cc1	GRAS	CHEMBL325372	4.90207	5.08287	4.44521	6.05152	0.487179
CHEMBL3242	Carbonic anhydrase XII	Homo sapiens	ETHYLPARABEN	CCOC(=O)c1ccc(O)cc1	IIG	CHEMBL15841	4.58036	5.04406	5.38685	6.64556	0.487179
CHEMBL3242	Carbonic anhydrase XII	Homo sapiens	Methyl_Paraben	COC(=O)c1ccc(O)cc1	GRAS	CHEMBL325372	5.60104	5.14577	4.69296	6.66477	0.487179
CHEMBL3594	Carbonic anhydrase IX	Homo sapiens	ETHYLPARABEN	CCOC(=O)c1ccc(O)cc1	IIG	CHEMBL15841	4.60104	5.10217	4.82343	6.45849	0.487179
CHEMBL3594	Carbonic anhydrase IX	Homo sapiens	Methyl_Paraben	COC(=O)c1ccc(O)cc1	GRAS	CHEMBL325372	4.7745	4.96265	4.57403	6.49271	0.487179
CHEMBL261	Carbonic anhydrase I	Homo sapiens	ETHYLPARABEN	CCOC(=O)c1ccc(O)cc1	IIG	CHEMBL15841	4.61723	4.99202	5.48852	5.55889	0.487179
CHEMBL261	Carbonic anhydrase I	Homo sapiens	Methyl_Paraben	COC(=O)c1ccc(O)cc1	GRAS	CHEMBL325372	5.09989	4.79393	4.43943	4.81654	0.487179
CHEMBL205	Carbonic anhydrase II	Homo sapiens	Methyl_Paraben	COC(=O)c1ccc(O)cc1	GRAS	CHEMBL325372	4.98338	4.87731	4.44427	5.04162	0.487179
CHEMBL2326	Carbonic anhydrase VII	Homo sapiens	GENTISIC_ACID	O=C(O)c1cc(O)ccc1O	IIG	CHEMBL1461	3.68235	4.28726	4.43738	4.61136	0.513514
CHEMBL3510	Carbonic anhydrase XIV	Homo sapiens	GENTISIC_ACID	O=C(O)c1cc(O)ccc1O	IIG	CHEMBL1461	3.68878	4.71385	4.84784	5.33663	0.513514
CHEMBL3242	Carbonic anhydrase XII	Homo sapiens	GENTISIC_ACID	O=C(O)c1cc(O)ccc1O	IIG	CHEMBL1461	4.65154	4.72893	4.81055	4.89783	0.513514
CHEMBL3594	Carbonic anhydrase IX	Homo sapiens	GENTISIC_ACID	O=C(O)c1cc(O)ccc1O	IIG	CHEMBL1461	4.69531	4.47299	4.36574	4.83054	0.513514
CHEMBL261	Carbonic anhydrase I	Homo sapiens	GENTISIC_ACID	O=C(O)c1cc(O)ccc1O	IIG	CHEMBL1461	4.89161	5.07813	5.19137	5.20428	0.513514
CHEMBL205	Carbonic anhydrase II	Homo sapiens	GENTISIC_ACID	O=C(O)c1cc(O)ccc1O	IIG	CHEMBL1461	4.90207	5.20618	4.75769	5.34616	0.513514
CHEMBL1743121	Solute carrier organic anion transporter family member 1B3	Homo sapiens	Glycyrrhizin	CC1(C)[C@@H](O[C@H]2O[C@H](C(=O)O)[C@@H](O)[C@H](O)[C@H]2O[C@@H]2O[C@H](C(=O)O)[C@@H](O)[C@H](O)[C@H]2O)CC[C@@]2(C)[C@H]1CC[C@]1(C)[C@@H]2C(=O)C=C2[C@@H]3C[C@@](C)(C(=O)O)CC[C@]3(C)CC[C@]21C	GRAS	CHEMBL441687	4.41795	5.49014	5.24317	5.26012	0.52
CHEMBL1697668	Solute carrier organic anion transporter family member 1B1	Homo sapiens	Glycyrrhizin	CC1(C)[C@@H](O[C@H]2O[C@H](C(=O)O)[C@@H](O)[C@H](O)[C@H]2O[C@@H]2O[C@H](C(=O)O)[C@@H](O)[C@H](O)[C@H]2O)CC[C@@]2(C)[C@H]1CC[C@]1(C)[C@@H]2C(=O)C=C2[C@@H]3C[C@@](C)(C(=O)O)CC[C@]3(C)CC[C@]21C	GRAS	CHEMBL441687	4.31346	5.63309	5.52405	5.55343	0.52
CHEMBL4696	Glycogen phosphorylase, muscle form	Oryctolagus cuniculus	Glycyrrhizin	CC1(C)[C@@H](O[C@H]2O[C@H](C(=O)O)[C@@H](O)[C@H](O)[C@H]2O[C@@H]2O[C@H](C(=O)O)[C@@H](O)[C@H](O)[C@H]2O)CC[C@@]2(C)[C@H]1CC[C@]1(C)[C@@H]2C(=O)C=C2[C@@H]3C[C@@](C)(C(=O)O)CC[C@]3(C)CC[C@]21C	GRAS	CHEMBL441687	3.08513	4.61218	4.66917	4.61399	0.52
CHEMBL3910	11-beta-hydroxysteroid dehydrogenase 1	Mus musculus	Glycyrrhizin	CC1(C)[C@@H](O[C@H]2O[C@H](C(=O)O)[C@@H](O)[C@H](O)[C@H]2O[C@@H]2O[C@H](C(=O)O)[C@@H](O)[C@H](O)[C@H]2O)CC[C@@]2(C)[C@H]1CC[C@]1(C)[C@@H]2C(=O)C=C2[C@@H]3C[C@@](C)(C(=O)O)CC[C@]3(C)CC[C@]21C	GRAS	CHEMBL441687	7.99347	6.30272	6.8205	7.1319	0.52795
CHEMBL5137	Metabotropic glutamate receptor 2	Homo sapiens	L-Glutamic_acid	NC(CCC(=O)O)C(=O)O	GRAS	CHEMBL575060	4.86167	4.65369	4.79949	5.44224	0.533333
CHEMBL330	Glutamate (NMDA) receptor subunit zeta 1	Rattus norvegicus	GLYCINE	NCC(=O)O	IIG	CHEMBL773	5.90483	4.75232	4.4582	5.0383	0.533333
CHEMBL205	Carbonic anhydrase II	Homo sapiens	ETHYLPARABEN	CCOC(=O)c1ccc(O)cc1	IIG	CHEMBL15841	4.83362	4.90002	3.76393	5.10736	0.547619
CHEMBL1892	Glutamate carboxypeptidase II	Homo sapiens	L-Glutamic_acid	NC(CCC(=O)O)C(=O)O	GRAS	CHEMBL575060	3.36856	4.2832	3.79031	4.8542	0.548387
CHEMBL2778	Ileal bile acid transporter	Homo sapiens	Taurocholic_acid	C[C@H](CCC(=O)NCCS(=O)(=O)O)[C@H]1CC[C@H]2[C@H]3[C@H](C[C@H](O)[C@@]21C)[C@@]1(C)CC[C@@H](O)C[C@H]1C[C@H]3O	GRAS	CHEMBL224867	3.89681	4.4526	6.58691	6.64702	0.548872
CHEMBL3180	Carboxylesterase 2	Homo sapiens	BENZOIN	O=C(c1ccccc1)C(O)c1ccccc1	IIG	CHEMBL190677	5.14179	3.6741	5.02285	6.36215	0.54902
CHEMBL2265	Acyl coenzyme A:cholesterol acyltransferase	Homo sapiens	BENZOIN	O=C(c1ccccc1)C(O)c1ccccc1	IIG	CHEMBL190677	4.65532	3.52852	5.10854	5.55086	0.54902
CHEMBL3025	Carbonic anhydrase VI	Homo sapiens	Sulfamic_acid_(packaging)	NS(=O)(=O)O	GRAS	CHEMBL68253	9.56062	5.52337	4.71417	4.49439	0.555556
CHEMBL3729	Carbonic anhydrase IV	Homo sapiens	Sulfamic_acid_(packaging)	NS(=O)(=O)O	GRAS	CHEMBL68253	5.04994	5.34341	5.27401	5.34378	0.555556
CHEMBL2326	Carbonic anhydrase VII	Homo sapiens	Sulfamic_acid_(packaging)	NS(=O)(=O)O	GRAS	CHEMBL68253	4.53713	5.64514	5.57659	5.73476	0.555556
CHEMBL3594	Carbonic anhydrase IX	Homo sapiens	Sulfamic_acid_(packaging)	NS(=O)(=O)O	GRAS	CHEMBL68253	4.05107	5.07703	4.72454	6.01049	0.555556
CHEMBL261	Carbonic anhydrase I	Homo sapiens	Sulfamic_acid_(packaging)	NS(=O)(=O)O	GRAS	CHEMBL68253	4.54807	4.85856	4.79688	4.96003	0.555556
CHEMBL205	Carbonic anhydrase II	Homo sapiens	Sulfamic_acid_(packaging)	NS(=O)(=O)O	GRAS	CHEMBL68253	3.07967	5.80047	4.143	5.67424	0.555556
CHEMBL3746	11-beta-hydroxysteroid dehydrogenase 2	Homo sapiens	Glycyrrhizin	CC1(C)[C@@H](O[C@H]2O[C@H](C(=O)O)[C@@H](O)[C@H](O)[C@H]2O[C@@H]2O[C@H](C(=O)O)[C@@H](O)[C@H](O)[C@H]2O)CC[C@@]2(C)[C@H]1CC[C@]1(C)[C@@H]2C(=O)C=C2[C@@H]3C[C@@](C)(C(=O)O)CC[C@]3(C)CC[C@]21C	GRAS	CHEMBL441687	9.18428	6.29492	6.0296	4.46243	0.559211
CHEMBL4235	11-beta-hydroxysteroid dehydrogenase 1	Homo sapiens	Glycyrrhizin	CC1(C)[C@@H](O[C@H]2O[C@H](C(=O)O)[C@@H](O)[C@H](O)[C@H]2O[C@@H]2O[C@H](C(=O)O)[C@@H](O)[C@H](O)[C@H]2O)CC[C@@]2(C)[C@H]1CC[C@]1(C)[C@@H]2C(=O)C=C2[C@@H]3C[C@@](C)(C(=O)O)CC[C@]3(C)CC[C@]21C	GRAS	CHEMBL441687	7.98411	5.69957	7.27919	7.04987	0.559211
CHEMBL1781	DNA topoisomerase I	Homo sapiens	Oleic_acid_(packaging)	CCCCCCCC/C=C/CCCCCCCC(=O)O	GRAS	CHEMBL8659	4.50864	5.26336	4.42833	5.11056	0.568966
CHEMBL3775	Dual specificity phosphatase Cdc25A	Homo sapiens	Vitamin_D3_(cholecalciferol)	C=C1CC[C@H](O)C/C1=C\C=C1/CCC[C@@]2(C)[C@H]1CC[C@@H]2[C@H](C)CCCC(C)C	GRAS	CHEMBL432780	6.05061	5.10946	5.31521	4.85396	0.584158
CHEMBL1743121	Solute carrier organic anion transporter family member 1B3	Homo sapiens	Carotene_(beta-carotene)	CC1=C(/C=C/C(C)=C/C=C/C(C)=C/C=C/C=C(C)/C=C/C=C(C)/C=C/C2=C(C)CCCC2(C)C)C(C)(C)CCC1	GRAS	CHEMBL1293	5.34537	5.63542	5.00296	5.24829	0.607595
CHEMBL1743121	Solute carrier organic anion transporter family member 1B3	Homo sapiens	Vitamin_A_acetate	CC(=O)OC/C=C(C)/C=C/C=C(C)/C=C/C1=C(C)CCCC1(C)C	GRAS	CHEMBL486193	5.11245	5.4351	5.06505	5.24887	0.607595
CHEMBL1697668	Solute carrier organic anion transporter family member 1B1	Homo sapiens	Carotene_(beta-carotene)	CC1=C(/C=C/C(C)=C/C=C/C(C)=C/C=C/C=C(C)/C=C/C=C(C)/C=C/C2=C(C)CCCC2(C)C)C(C)(C)CCC1	GRAS	CHEMBL1293	6.09669	5.6277	5.33692	5.53636	0.607595
CHEMBL1697668	Solute carrier organic anion transporter family member 1B1	Homo sapiens	Vitamin_A_acetate	CC(=O)OC/C=C(C)/C=C/C=C(C)/C=C/C1=C(C)CCCC1(C)C	GRAS	CHEMBL486193	5.53925	5.61843	5.37752	5.5418	0.607595
CHEMBL4586	Seed lipoxygenase-1	Glycine max	Linoleic_acid	CCCCC/C=C\C/C=C\CCCCCCCC(=O)O	GRAS	CHEMBL267476	5.28155	4.30322	4.12573	4.46778	0.636364
CHEMBL4586	Seed lipoxygenase-1	Glycine max	Oleic_acid_(packaging)	CCCCCCCC/C=C/CCCCCCCC(=O)O	GRAS	CHEMBL8659	4.17244	4.65872	4.34755	4.73395	0.636364
CHEMBL2083	Fatty acid binding protein adipocyte	Homo sapiens	Linoleic_acid	CCCCC/C=C\C/C=C\CCCCCCCC(=O)O	GRAS	CHEMBL267476	5.20616	4.71465	4.27061	5.09262	0.636364
CHEMBL1978	Cytochrome P450 19A1	Homo sapiens	Oleic_acid_(packaging)	CCCCCCCC/C=C/CCCCCCCC(=O)O	GRAS	CHEMBL8659	4.48545	4.72049	4.88007	5.64329	0.636364
CHEMBL3318	Tyrosinase	Agaricus bisporus	HEXYLRESORCINOL	CCCCCCc1ccc(O)cc1O	IIG	CHEMBL443605	6.00877	6.18476	5.55059	4.93855	0.644444
CHEMBL2243	Anandamide amidohydrolase	Homo sapiens	Oleic_acid_(packaging)	CCCCCCCC/C=C/CCCCCCCC(=O)O	GRAS	CHEMBL8659	4.73671	5.01542	4.68956	5.12394	0.68
CHEMBL2778	Ileal bile acid transporter	Homo sapiens	Desoxycholic_acid	C[C@H](CCC(=O)O)[C@H]1CC[C@H]2[C@@H]3CC[C@@H]4C[C@H](O)CC[C@]4(C)[C@H]3C[C@H](O)[C@@]21C	GRAS	CHEMBL406393	4.71552	4.60497	5.88032	6.64702	0.681818
CHEMBL2860	Cyclooxygenase-1	Bos taurus	Linoleic_acid	CCCCC/C=C\C/C=C\CCCCCCCC(=O)O	GRAS	CHEMBL267476	3.76955	4.34226	4.88852	5.10255	0.689655
CHEMBL4102	Cyclooxygenase-2	Ovis aries	Linoleic_acid	CCCCC/C=C\C/C=C\CCCCCCCC(=O)O	GRAS	CHEMBL267476	4.02687	4.91347	4.3522	5.18985	0.689655
CHEMBL1978	Cytochrome P450 19A1	Homo sapiens	Linoleic_acid	CCCCC/C=C\C/C=C\CCCCCCCC(=O)O	GRAS	CHEMBL267476	4.31876	4.59626	4.91341	5.42489	0.689655
CHEMBL221	Cyclooxygenase-1	Homo sapiens	Linoleic_acid	CCCCC/C=C\C/C=C\CCCCCCCC(=O)O	GRAS	CHEMBL267476	4.88606	4.20994	4.19847	3.86481	0.689655
CHEMBL2916	Telomerase reverse transcriptase	Homo sapiens	Oleic_acid_(packaging)	CCCCCCCC/C=C/CCCCCCCC(=O)O	GRAS	CHEMBL8659	4.93069	4.71735	4.5286	4.8976	0.791667
CHEMBL3979	Peroxisome proliferator-activated receptor delta	Homo sapiens	Linoleic_acid	CCCCC/C=C\C/C=C\CCCCCCCC(=O)O	GRAS	CHEMBL267476	5	5.23937	5.08368	5.81125	0.811321
CHEMBL239	Peroxisome proliferator-activated receptor alpha	Homo sapiens	Linoleic_acid	CCCCC/C=C\C/C=C\CCCCCCCC(=O)O	GRAS	CHEMBL267476	5.95861	6.04806	5.81186	6.02627	0.811321
CHEMBL235	Peroxisome proliferator-activated receptor gamma	Homo sapiens	Linoleic_acid	CCCCC/C=C\C/C=C\CCCCCCCC(=O)O	GRAS	CHEMBL267476	5.20761	5.32986	5.2534	5.94115	0.811321
CHEMBL4081	Coagulation factor III	Homo sapiens	Linoleic_acid	CCCCC/C=C\C/C=C\CCCCCCCC(=O)O	GRAS	CHEMBL267476	4.33561	4.32521	6.05323	5.41412	0.921569
CHEMBL4081	Coagulation factor III	Homo sapiens	Oleic_acid_(packaging)	CCCCCCCC/C=C/CCCCCCCC(=O)O	GRAS	CHEMBL453509	4.00886	4.35927	4.87553	4.85919	1
CHEMBL2386	Chymotrypsin C	Homo sapiens	D&C_RED_NO._30	Cc1cc(Cl)cc2c1C(=O)/C(=C1/Sc3cc(Cl)cc(C)c3C1=O)S2	IIG	CHEMBL45343	4.56247	4.93012	4.33798	4.92398	1
CHEMBL2083	Fatty acid binding protein adipocyte	Homo sapiens	Oleic_acid_(packaging)	CCCCCCCC/C=C/CCCCCCCC(=O)O	GRAS	CHEMBL8659	5.41552	4.18838	4.41554	4.16337	1
CHEMBL2083	Fatty acid binding protein adipocyte	Homo sapiens	PALMITIC_ACID	CCCCCCCCCCCCCCCC(=O)O	IIG	CHEMBL82293	6.01002	4.16272	3.90006	5.38294	1
CHEMBL2026	Beta-lactamase AmpC	Escherichia coli K-12	D&C_RED_NO._30	Cc1cc(Cl)cc2c1C(=O)/C(=C1/Sc3cc(Cl)cc(C)c3C1=O)S2	IIG	CHEMBL45343	5.26144	5.25682	5.43853	5.42234	1
CHEMBL3979	Peroxisome proliferator-activated receptor delta	Homo sapiens	MYRISTIC_ACID	CCCCCCCCCCCCCC(=O)O	IIG	CHEMBL107498	4.72342	4.7014	4.65823	4.80435	1
CHEMBL3979	Peroxisome proliferator-activated receptor delta	Homo sapiens	Oleic_acid_(packaging)	CCCCCCCC/C=C/CCCCCCCC(=O)O	GRAS	CHEMBL453509	4.93878	5.1699	5.28368	5.37623	1
CHEMBL3979	Peroxisome proliferator-activated receptor delta	Homo sapiens	Stearic_acid_(packaging)	CCCCCCCCCCCCCCCCCC(=O)O	GRAS	CHEMBL107498	4.72342	5.10502	5.28368	5.32225	1
CHEMBL2635	Dual specificity protein phosphatase 3	Homo sapiens	Linoleic_acid	CCCCC/C=C\C/C=C\CCCCCCCC(=O)O	GRAS	CHEMBL1917281	4.45346	3.08484	3.07584	3.68812	1
CHEMBL2219	Protein-tyrosine phosphatase LC-PTP	Homo sapiens	Linoleic_acid	CCCCC/C=C\C/C=C\CCCCCCCC(=O)O	GRAS	CHEMBL1917280	4.34872	3.08036	3.85986	3.09959	1
CHEMBL330	Glutamate (NMDA) receptor subunit zeta 1	Rattus norvegicus	ALANINE	CC(N)C(=O)O	IIG	CHEMBL279597	3.87239	4.51958	4.71412	4.86359	1
CHEMBL330	Glutamate (NMDA) receptor subunit zeta 1	Rattus norvegicus	PROLINE	O=C(O)C1CCCN1	IIG	CHEMBL54922	4.07374	4.5479	3.5966	4.66453	1
CHEMBL239	Peroxisome proliferator-activated receptor alpha	Homo sapiens	MYRISTIC_ACID	CCCCCCCCCCCCCC(=O)O	IIG	CHEMBL107498	5.02023	5.32416	5.32265	5.36739	1
CHEMBL239	Peroxisome proliferator-activated receptor alpha	Homo sapiens	Stearic_acid_(packaging)	CCCCCCCCCCCCCCCCCC(=O)O	GRAS	CHEMBL107498	5.02023	5.71371	5.81186	5.85886	1
CHEMBL235	Peroxisome proliferator-activated receptor gamma	Homo sapiens	MYRISTIC_ACID	CCCCCCCCCCCCCC(=O)O	IIG	CHEMBL107498	4.54501	4.68491	5.00071	5.32318	1
CHEMBL235	Peroxisome proliferator-activated receptor gamma	Homo sapiens	Oleic_acid_(packaging)	CCCCCCCC/C=C/CCCCCCCC(=O)O	GRAS	CHEMBL453509	5.03464	5.17844	5.19862	5.48742	1
CHEMBL235	Peroxisome proliferator-activated receptor gamma	Homo sapiens	Stearic_acid_(packaging)	CCCCCCCCCCCCCCCCCC(=O)O	GRAS	CHEMBL107498	4.54501	4.57713	5.19862	5.23102	1
