# Supplementary material for: Machine Learning Uncovers Food- and Excipient-Drug Interactions
Source: Cell Rep. Author manuscript; Available in PMC 2020 Apr 23. (PMC7179333; doi:10.1016/j.celrep.2020.02.094)
Supplement: 5 [file NIHMS1578467-supplement-5.xlsx]

## Sheet: Sheet1
Target ID	Target name	Target organism	MAE RF	Prediction GRAS/IIG	Prediction background	t test p value	Correlation MW	Correlation logP
CHEMBL5023	p53-binding protein Mdm-2	Homo sapiens	0.558562	4.95±0.46	5.07±0.59	2.58934e-07	0.0133053	0.178726
CHEMBL2777	myosin light chain kinase 2	Homo sapiens	0.81319	4.02±0.17	4.01±0.21	0.299463	0.044446	-0.0546888
CHEMBL4222	dUTP pyrophosphatase	Plasmodium falciparum 3D7	0.447746	4.12±0.16	4.28±0.16	2.77656e-94	0.356828	0.364635
CHEMBL5203	dUTP pyrophosphatase	Homo sapiens	0.454493	4.33±0.34	4.35±0.38	0.21179	0.156518	-0.1238
CHEMBL2896	cGMP-dependent protein kinase 2	Homo sapiens	0.523632	4.32±0.20	4.16±0.27	2.44065e-46	-0.0522027	-0.0409514
CHEMBL4273	cGMP-dependent protein kinase 1 beta	Homo sapiens	0.675039	4.35±0.17	4.26±0.25	1.06383e-20	0.118967	-0.157521
CHEMBL5036	cGMP-dependent protein kinase	Eimeria tenella	0.397483	7.03±0.36	7.45±0.49	8.01606e-88	0.407554	0.215282
CHEMBL2918	cAMP-dependent protein kinase beta-1 catalytic subunit	Homo sapiens	0.474564	3.97±0.13	3.92±0.17	3.99405e-15	0.0406742	-0.0172528
CHEMBL4101	cAMP-dependent protein kinase alpha-catalytic subunit	Homo sapiens	0.88847	3.80±0.38	3.60±0.37	1.39527e-33	0.157082	-0.264774
CHEMBL1795126	cAMP and cAMP-inhibited cGMP 3',5'-cyclic phosphodiesterase 10A	Mus musculus	0.459406	6.70±0.35	6.82±0.36	7.17427e-16	0.582534	0.144197
CHEMBL6140	cAMP and cAMP-inhibited cGMP 3',5'-cyclic phosphodiesterase 10A	Rattus norvegicus	0.438539	6.62±0.19	6.68±0.32	7.5707e-06	0.103488	-0.122177
CHEMBL4092	c-Jun N-terminal kinase 3	Rattus norvegicus	0.657933	5.35±0.28	5.29±0.30	1.53745e-07	0.200023	-0.252319
CHEMBL2637	c-Jun N-terminal kinase 3	Homo sapiens	0.794273	3.96±0.43	3.99±0.60	0.159064	0.390471	0.323987
CHEMBL4179	c-Jun N-terminal kinase 2	Homo sapiens	0.850749	4.08±0.28	4.07±0.39	0.57125	0.238432	-0.0490448
CHEMBL2276	c-Jun N-terminal kinase 1	Homo sapiens	0.876503	3.99±0.27	4.10±0.40	3.77614e-12	0.286853	-0.0688028
CHEMBL5007	Zinc finger protein GLI1	Mus musculus	0.272026	5.20±0.18	5.17±0.15	0.000864223	0.114205	0.104964
CHEMBL4117	Zinc aminopeptidase	Plasmodium falciparum FcB1/Columbia	0.694186	5.26±0.20	5.43±0.18	3.41808e-81	-0.228877	-0.026198
CHEMBL1929	Xanthine dehydrogenase	Homo sapiens	0.683863	4.22±0.19	4.25±0.27	0.01131	-0.0859539	0.0644268
CHEMBL3649	Xanthine dehydrogenase	Bos taurus	0.367667	5.10±0.26	5.16±0.32	8.23736e-07	-0.0014454	-0.0336257
CHEMBL4185	Xaa-Pro dipeptidase	Homo sapiens	0.214779	4.70±0.29	4.48±0.38	4.37051e-46	-0.647777	-0.460921
CHEMBL3782	Xaa-Pro aminopeptidase 1	Homo sapiens	0.13987	3.82±0.07	3.80±0.07	2.72019e-17	-0.153584	-0.389791
CHEMBL1741176	X-box-binding protein 1	Homo sapiens	0.193011	5.28±0.09	5.18±0.09	1.96984e-138	-0.0251535	-0.0549272
CHEMBL5095	Wee1-like protein kinase 2	Homo sapiens	0.370756	3.65±0.07	3.72±0.09	2.37051e-74	0.101533	0.0988192
CHEMBL1075317	WD repeat-containing protein 5	Homo sapiens	0.77263	4.14±0.40	4.18±0.49	0.0438608	0.541462	-0.413992
CHEMBL5530	Voltage-gated potassium channel subunit Kv7.2	Rattus norvegicus	0.443042	5.61±0.11	5.62±0.12	0.00302249	0.0256559	0.312209
CHEMBL4306	Voltage-gated potassium channel subunit Kv1.5	Homo sapiens	0.47265	4.76±0.56	5.06±0.66	1.51837e-26	0.173676	0.457512
CHEMBL4633	Voltage-gated potassium channel subunit Kv1.3	Homo sapiens	0.623366	4.68±0.51	4.70±0.54	0.388551	0.829873	-0.806816
CHEMBL2309	Voltage-gated potassium channel subunit Kv1.1	Homo sapiens	1.18412	5.68±0.15	5.54±0.19	1.39325e-69	0.498004	-0.460543
CHEMBL4676	Voltage-gated calcium channel alpha2/delta subunit 1	Mus musculus	0.804425	5.82±0.17	5.93±0.16	1.4399e-45	0.443986	0.436647
CHEMBL1919	Voltage-gated calcium channel alpha2/delta subunit 1	Homo sapiens	0.572266	6.29±0.16	6.21±0.20	2.11164e-20	0.0601695	-0.266023
CHEMBL1859	Voltage-gated T-type calcium channel alpha-1H subunit	Homo sapiens	0.341479	6.15±0.10	6.19±0.12	1.72874e-19	0.344916	0.587623
CHEMBL4641	Voltage-gated T-type calcium channel alpha-1G subunit	Homo sapiens	0.350466	5.71±0.16	5.66±0.20	5.78351e-10	0.292184	0.583998
CHEMBL4478	Voltage-gated N-type calcium channel alpha-1B subunit	Homo sapiens	0.290963	4.87±0.48	4.97±0.54	6.08387e-06	0.344278	0.0275408
CHEMBL4132	Voltage-gated L-type calcium channel alpha-1D subunit	Rattus norvegicus	0.546534	5.65±0.21	5.74±0.29	8.0602e-15	0.299258	0.219946
CHEMBL3762	Voltage-gated L-type calcium channel alpha-1C subunit	Rattus norvegicus	0.652966	5.24±0.36	5.22±0.37	0.194715	0.392216	0.374908
CHEMBL1940	Voltage-gated L-type calcium channel alpha-1C subunit	Homo sapiens	0.782954	4.46±0.39	4.45±0.32	0.507196	0.100886	0.400613
CHEMBL2830	Voltage-gated L-type calcium channel alpha-1C subunit	Oryctolagus cuniculus	0.527548	5.15±0.36	5.20±0.43	0.00526743	0.521898	0.126074
CHEMBL3985	Voltage-dependent calcium channel alpha2delta subunit	Sus scrofa	0.800141	5.64±0.38	5.45±0.39	3.024e-27	-0.478771	-0.197579
CHEMBL2366456	Voltage-dependent L-type calcium channel subunit alpha-1C	Cavia porcellus	0.543325	5.30±0.35	5.36±0.40	0.000258355	0.216094	-0.00682078
CHEMBL3660	Vitronectin receptor alpha	Homo sapiens	0.863658	4.31±0.54	4.69±0.78	5.77346e-32	-0.0357988	0.1651
CHEMBL4444	Vitamin K-dependent protein C	Homo sapiens	0.431418	4.08±0.14	3.99±0.15	1.39009e-35	0.259405	-0.309583
CHEMBL3150	Vitamin D receptor	Rattus norvegicus	0.790981	7.43±0.14	7.38±0.15	6.03225e-13	-0.00582743	0.0372306
CHEMBL1977	Vitamin D receptor	Homo sapiens	0.399853	5.10±0.27	4.85±0.20	1.82048e-120	0.27226	0.625811
CHEMBL2125	Vesicular acetylcholine transporter	Rattus norvegicus	0.673368	4.84±0.27	4.96±0.33	3.40156e-18	-0.0795544	0.019739
CHEMBL3313	Vesicular acetylcholine transporter	Torpedo californica	0.504608	7.10±0.26	7.24±0.23	1.80082e-36	0.279265	0.290202
CHEMBL4767	Vesicular acetylcholine transporter	Homo sapiens	0.631018	5.28±0.62	5.50±0.68	9.82122e-14	0.192659	0.32089
CHEMBL3944	Vasopressin V2 receptor	Sus scrofa	0.419926	4.57±0.18	4.65±0.21	7.54388e-18	0.730736	-0.34868
CHEMBL3766	Vasopressin V2 receptor	Rattus norvegicus	0.424978	4.83±0.35	4.93±0.59	2.6336e-05	0.255594	0.106921
CHEMBL1790	Vasopressin V2 receptor	Homo sapiens	0.576479	4.85±0.18	4.91±0.31	8.12553e-07	0.0800097	0.261792
CHEMBL2659	Vasopressin V1b receptor	Rattus norvegicus	0.585308	6.45±0.21	6.33±0.28	5.92974e-27	0.757349	-0.788137
CHEMBL1921	Vasopressin V1b receptor	Homo sapiens	0.611952	4.13±0.49	4.11±0.58	0.514201	0.221443	-0.399634
CHEMBL2868	Vasopressin V1a receptor	Rattus norvegicus	0.498355	5.00±0.65	5.01±0.76	0.70856	0.323357	-0.0577214
CHEMBL1889	Vasopressin V1a receptor	Homo sapiens	0.496281	3.03±0.24	3.40±0.72	4.63721e-44	0.417195	0.316721
CHEMBL1955	Vascular endothelial growth factor receptor 3	Homo sapiens	1.00949	4.19±0.43	4.17±0.51	0.337866	0.276014	0.243386
CHEMBL3337	Vascular endothelial growth factor receptor 2	Mus musculus	0.599518	6.09±0.28	6.18±0.43	1.1102e-07	0.424921	0.0651196
CHEMBL279	Vascular endothelial growth factor receptor 2	Homo sapiens	0.751263	4.44±0.55	4.60±0.72	4.29525e-08	0.281272	0.258586
CHEMBL3516	Vascular endothelial growth factor receptor 1	Mus musculus	0.934967	4.48±0.18	4.57±0.20	3.11876e-26	-0.0259773	-0.0929518
CHEMBL1868	Vascular endothelial growth factor receptor 1	Homo sapiens	0.723917	3.13±0.21	3.47±0.46	4.39018e-79	0.170569	0.370709
CHEMBL1783	Vascular endothelial growth factor A	Homo sapiens	0.752695	4.86±0.46	4.91±0.49	0.0114114	0.548926	-0.378803
CHEMBL3735	Vascular cell adhesion protein 1	Homo sapiens	0.633643	4.21±0.36	4.53±0.35	7.06394e-86	-0.0883502	-0.143583
CHEMBL5102	Vanilloid receptor	Rattus norvegicus	0.698192	5.54±0.24	5.84±0.35	5.64518e-94	0.27795	0.20232
CHEMBL4794	Vanilloid receptor	Homo sapiens	0.659475	4.77±0.59	5.10±0.78	2.73044e-25	0.338805	0.281695
CHEMBL4386	Vacuolar-type proton translocating pyrophosphatase 1	Trypanosoma brucei	0.256763	4.64±0.11	4.59±0.09	9.40175e-34	-0.151728	-0.100024
CHEMBL4921	Urotensin II receptor	Rattus norvegicus	0.681433	5.70±0.23	5.75±0.35	8.5183e-05	0.205035	0.154908
CHEMBL3764	Urotensin II receptor	Homo sapiens	0.674698	5.49±0.32	5.69±0.40	8.58199e-33	0.432443	-0.189126
CHEMBL3286	Urokinase-type plasminogen activator	Homo sapiens	0.52756	4.64±0.32	4.71±0.33	1.5763e-06	0.0649984	0.200576
CHEMBL4161	Urease	Canavalia ensiformis	0.306057	5.09±0.17	5.02±0.27	7.03679e-12	-0.0613647	0.100945
CHEMBL5631	Uncharacterized protein Rv1284/MT1322	Mycobacterium tuberculosis	0.452487	5.07±0.41	5.30±0.45	1.18264e-31	0.694161	-0.104813
CHEMBL5753	Uncharacterized aarF domain-containing protein kinase 4	Homo sapiens	0.59514	4.14±0.14	4.02±0.15	4.16992e-69	-0.0255605	0.0471341
CHEMBL6089	Ubiquitin-conjugating enzyme E2 N	Homo sapiens	0.129766	4.83±0.06	4.79±0.05	1.91172e-60	0.158373	-0.0691625
CHEMBL4370	UDP-glucuronosyltransferase 2B7	Homo sapiens	0.300087	5.33±0.12	5.35±0.10	0.000683295	-0.399948	0.059674
CHEMBL5526	UDP-N-acetylmuramate dehydrogenase	Escherichia coli K-12	0.353033	3.69±0.15	3.76±0.24	5.95891e-12	0.201001	0.505316
CHEMBL3855	UDP-3-O-acyl-GlcNAc deacetylase	Pseudomonas aeruginosa (strain ATCC 15692 / PAO1 / 1C / PRS 101 / LMG12228)	0.44208	5.59±1.04	5.97±1.23	2.66684e-13	0.662041	0.587154
CHEMBL2169736	Tyrosyl-DNA phosphodiesterase 2	Homo sapiens	0.712566	4.08±0.10	4.14±0.14	1.36797e-23	-0.0453656	-0.0967459
CHEMBL1075138	Tyrosyl-DNA phosphodiesterase 1	Homo sapiens	0.303144	4.67±0.15	4.63±0.15	2.54073e-11	0.2726	0.130153
CHEMBL2007628	Tyrosine-protein phosphatase non-receptor type 5	Homo sapiens	0.924103	3.74±0.16	3.73±0.25	0.717664	0.175069	0.129588
CHEMBL4895	Tyrosine-protein kinase receptor UFO	Homo sapiens	0.905237	4.27±0.39	4.15±0.54	7.36642e-09	0.402049	0.264912
CHEMBL5274	Tyrosine-protein kinase receptor Tie-1	Homo sapiens	1.0497	4.25±0.42	4.22±0.53	0.142431	0.36181	0.361206
CHEMBL5314	Tyrosine-protein kinase receptor TYRO3	Homo sapiens	0.691583	4.29±0.21	4.11±0.30	9.10821e-50	0.277834	-0.0512144
CHEMBL2041	Tyrosine-protein kinase receptor RET	Homo sapiens	1.04239	4.41±0.45	4.35±0.52	0.00368166	0.316688	0.202126
CHEMBL1974	Tyrosine-protein kinase receptor FLT3	Homo sapiens	0.914129	4.53±0.45	4.59±0.57	0.0124826	0.354024	0.225734
CHEMBL2803	Tyrosine-protein kinase ZAP-70	Homo sapiens	0.62531	4.33±0.21	4.32±0.22	0.595999	0.108114	-0.100805
CHEMBL2073	Tyrosine-protein kinase YES	Homo sapiens	1.1703	4.41±0.54	4.50±0.60	0.000578013	0.310958	0.0703297
CHEMBL3553	Tyrosine-protein kinase TYK2	Homo sapiens	0.673812	4.29±0.28	4.27±0.28	0.262056	0.0760662	-0.0295404
CHEMBL4367	Tyrosine-protein kinase TXK	Homo sapiens	1.16147	4.55±0.19	4.55±0.27	0.974939	0.0711566	0.0909617
CHEMBL4128	Tyrosine-protein kinase TIE-2	Homo sapiens	0.666288	4.42±0.37	4.41±0.52	0.593038	0.283434	0.426156
CHEMBL4246	Tyrosine-protein kinase TEC	Homo sapiens	0.790747	4.12±0.32	4.10±0.39	0.209517	0.29936	0.13771
CHEMBL5703	Tyrosine-protein kinase Srms	Homo sapiens	0.428315	4.10±0.31	3.98±0.38	8.02464e-14	0.31951	0.19512
CHEMBL2599	Tyrosine-protein kinase SYK	Homo sapiens	0.680761	4.26±0.34	4.06±0.50	3.92204e-24	0.219927	-0.0650817
CHEMBL3655	Tyrosine-protein kinase SRC	Gallus gallus	0.616489	5.21±0.22	5.37±0.32	7.13306e-38	0.177384	0.250399
CHEMBL267	Tyrosine-protein kinase SRC	Homo sapiens	0.709705	4.05±0.42	4.15±0.54	1.30219e-05	0.185068	0.179044
CHEMBL3905	Tyrosine-protein kinase Lyn	Homo sapiens	0.879007	3.89±0.35	3.94±0.53	0.00778131	0.469197	0.436759
CHEMBL2480	Tyrosine-protein kinase LCK	Mus musculus	0.724193	5.61±0.17	5.81±0.20	4.62717e-114	-0.0423025	-0.344586
CHEMBL258	Tyrosine-protein kinase LCK	Homo sapiens	0.731088	3.29±0.31	3.60±0.60	9.86262e-39	0.319184	0.431847
CHEMBL2148	Tyrosine-protein kinase JAK3	Homo sapiens	0.779669	4.20±0.41	4.16±0.54	0.107278	?	?
CHEMBL2971	Tyrosine-protein kinase JAK2	Homo sapiens	0.811886	4.35±0.34	4.35±0.43	0.832062	?	?
CHEMBL2835	Tyrosine-protein kinase JAK1	Homo sapiens	0.591783	5.23±0.21	5.26±0.31	0.0294823	?	?
CHEMBL2959	Tyrosine-protein kinase ITK/TSK	Homo sapiens	0.769262	3.74±0.53	3.78±0.60	0.148502	0.315362	0.171489
CHEMBL3234	Tyrosine-protein kinase HCK	Homo sapiens	0.794903	4.65±0.14	4.66±0.22	0.495956	-0.200006	-0.126769
CHEMBL1841	Tyrosine-protein kinase FYN	Homo sapiens	0.681572	3.40±0.35	3.43±0.37	0.140682	0.202546	0.242166
CHEMBL4223	Tyrosine-protein kinase FRK	Homo sapiens	0.935551	4.22±0.37	4.30±0.48	4.02744e-05	0.329549	0.377299
CHEMBL4454	Tyrosine-protein kinase FGR	Homo sapiens	1.29352	4.40±0.26	4.63±0.34	2.62801e-56	0.103524	0.0326286
CHEMBL5455	Tyrosine-protein kinase FES	Homo sapiens	0.660588	4.05±0.28	4.03±0.34	0.276895	0.235151	0.154076
CHEMBL3982	Tyrosine-protein kinase FER	Homo sapiens	0.799575	4.35±0.27	4.31±0.36	0.00760169	0.255296	0.176275
CHEMBL4175	Tyrosine-protein kinase CTK	Homo sapiens	0.371639	3.94±0.15	3.88±0.19	8.959e-15	0.144777	0.0310436
CHEMBL2634	Tyrosine-protein kinase CSK	Homo sapiens	0.792278	4.51±0.15	4.47±0.23	1.02333e-05	0.101698	0.0183383
CHEMBL5251	Tyrosine-protein kinase BTK	Homo sapiens	0.723647	4.17±0.35	4.11±0.68	0.0182052	0.605951	0.277379
CHEMBL4601	Tyrosine-protein kinase BRK	Homo sapiens	0.669678	3.57±0.47	3.57±0.55	0.969894	0.323799	0.125215
CHEMBL3834	Tyrosine-protein kinase BMX	Homo sapiens	1.08747	4.37±0.26	4.40±0.35	0.0149574	0.156386	0.0726921
CHEMBL2250	Tyrosine-protein kinase BLK	Homo sapiens	0.793726	4.32±0.29	4.34±0.42	0.287773	0.36875	0.366846
CHEMBL4014	Tyrosine-protein kinase ABL2	Homo sapiens	1.06135	4.24±0.29	4.30±0.39	0.000556881	0.327266	0.207111
CHEMBL1862	Tyrosine-protein kinase ABL	Homo sapiens	0.790251	4.04±0.34	4.19±0.49	3.98325e-14	0.0822626	0.219426
CHEMBL3984	Tyrosine- and threonine-specific cdc2-inhibitory kinase	Homo sapiens	0.337217	3.79±0.09	3.80±0.11	0.00703825	0.0105362	0.109723
CHEMBL4599	Tyrosine kinase non-receptor protein 2	Homo sapiens	0.664432	4.31±0.25	4.27±0.37	0.0355271	0.363134	0.327157
CHEMBL1973	Tyrosinase	Homo sapiens	0.423652	4.55±0.19	4.35±0.21	1.22746e-89	0.239933	-0.487577
CHEMBL3318	Tyrosinase	Agaricus bisporus	0.47428	4.87±0.23	4.73±0.28	1.78858e-31	-0.130216	-0.150519
CHEMBL263	Type-1B angiotensin II receptor	Rattus norvegicus	0.618818	5.73±0.30	5.78±0.39	0.00425293	-0.0803184	-0.148574
CHEMBL329	Type-1A angiotensin II receptor	Rattus norvegicus	0.534275	5.46±0.26	5.35±0.30	4.79759e-16	-0.0214604	-0.298946
CHEMBL1671613	Type-1 angiotensin II receptor	Cavia porcellus	0.519684	6.70±0.24	6.75±0.26	4.16696e-06	0.3717	-0.208335
CHEMBL227	Type-1 angiotensin II receptor	Homo sapiens	0.724503	3.96±0.37	4.13±0.54	1.18791e-14	0.512343	0.531818
CHEMBL6157	Tumor susceptibility gene 101 protein	Homo sapiens	0.196442	3.77±0.04	3.79±0.04	4.51293e-16	0.484968	-0.183522
CHEMBL2424509	Tumor suppressor p53-binding protein 1	Homo sapiens	0.250275	3.88±0.17	3.96±0.21	7.63194e-18	0.461673	0.278002
CHEMBL3378	Tumor necrosis factor receptor R1	Homo sapiens	0.368861	4.93±0.14	5.03±0.24	2.20477e-25	-0.25099	-0.113888
CHEMBL1915	Tubulin beta-1 chain	Homo sapiens	0.659606	5.05±0.23	5.16±0.15	1.47742e-37	-0.272122	0.0691745
CHEMBL3394	Tubulin beta chain	Bos taurus	0.618147	4.62±0.19	4.66±0.21	1.57458e-05	0.107454	-0.155425
CHEMBL3658	Tubulin alpha chain	Sus scrofa	0.497768	4.64±0.20	4.95±0.28	5.55701e-143	0.00492756	0.190893
CHEMBL5689	Tryptophan 5-hydroxylase 1	Homo sapiens	0.670702	5.65±0.11	5.63±0.12	1.21889e-05	-0.0574424	-0.126971
CHEMBL2140	Tryptophan 2,3-dioxygenase	Homo sapiens	0.248961	4.24±0.72	4.51±0.79	1.00939e-15	0.874714	0.219861
CHEMBL1075307	Tryptophan 2,3-dioxygenase	Mus musculus	0.413716	3.38±0.08	3.40±0.12	2.52798e-06	-0.036559	0.221834
CHEMBL2617	Tryptase beta-1	Homo sapiens	0.593005	5.78±0.19	5.82±0.24	0.000108859	0.157605	0.320073
CHEMBL4472	Trypsin II	Bos taurus	0.589386	5.04±0.30	4.93±0.28	5.61945e-18	0.487395	0.128599
CHEMBL3769	Trypsin I	Bos taurus	0.597498	4.81±0.36	4.84±0.49	0.0593803	0.297312	0.00136573
CHEMBL209	Trypsin I	Homo sapiens	0.55701	5.39±0.27	5.05±0.43	6.55673e-81	-0.0521908	-0.163815
CHEMBL1837	Trypanothione reductase	Trypanosoma brucei brucei	0.400517	5.22±0.15	5.23±0.19	0.231693	-0.0740962	0.116176
CHEMBL5131	Trypanothione reductase	Trypanosoma cruzi	0.443744	3.95±0.23	3.96±0.29	0.399147	0.464646	0.365963
CHEMBL4675	Tripeptidyl aminopeptidase	Rattus norvegicus	0.72976	4.43±0.18	4.60±0.27	3.15769e-58	0.202192	0.268709
CHEMBL3194	Transthyretin	Homo sapiens	0.796296	4.86±0.32	4.73±0.48	1.88511e-12	-0.180834	0.0552136
CHEMBL6197	Transporter	Macaca mulatta	0.503238	7.09±0.32	7.16±0.40	6.03558e-06	0.398445	0.485497
CHEMBL6184	Transporter	Rattus norvegicus	0.562559	5.59±0.22	5.74±0.27	1.27147e-40	-0.378152	-0.35976
CHEMBL1795139	Transmembrane protease serine 6	Homo sapiens	0.413213	4.32±0.18	4.50±0.29	3.47695e-57	0.0555502	0.212455
CHEMBL5742	Translocator protein	Homo sapiens	0.881003	5.60±0.29	5.68±0.32	5.29506e-09	-0.156276	0.0390028
CHEMBL1075145	Transitional endoplasmic reticulum ATPase	Homo sapiens	0.475084	4.01±0.29	4.07±0.46	0.000749037	0.431271	0.432547
CHEMBL3119	Transient receptor potential cation channel subfamily V member 4	Homo sapiens	0.663167	5.39±0.22	5.39±0.29	0.811879	0.221759	0.00590845
CHEMBL5522	Transient receptor potential cation channel subfamily V member 3	Homo sapiens	0.460391	4.82±0.19	4.84±0.18	0.0771426	0.0584994	0.243247
CHEMBL5011	Transient receptor potential cation channel subfamily M member 8	Rattus norvegicus	0.752256	4.44±0.52	4.83±0.66	1.07976e-46	0.520598	0.207167
CHEMBL1075319	Transient receptor potential cation channel subfamily M member 8	Homo sapiens	0.530458	5.25±0.56	5.30±0.62	0.0750699	0.655008	0.229374
CHEMBL1628470	Transient receptor potential cation channel subfamily M member 6	Homo sapiens	0.114752	3.77±0.12	3.65±0.09	2.19534e-138	-0.152839	-0.166607
CHEMBL5160	Transient receptor potential cation channel subfamily A member 1	Rattus norvegicus	0.593643	4.26±0.63	4.63±0.67	1.19016e-36	0.158328	0.261328
CHEMBL6007	Transient receptor potential cation channel subfamily A member 1	Homo sapiens	0.799644	4.72±0.18	4.80±0.32	1.05377e-09	0.18533	0.21066
CHEMBL1667665	Transient receptor potential M8 protein	Canis familiaris	0.304308	7.06±0.16	7.20±0.21	1.38769e-57	0.0225119	-0.230306
CHEMBL2167	Transforming protein p21/H-Ras-1	Homo sapiens	0.526982	5.20±0.14	5.18±0.19	0.000903348	0.227379	0.333914
CHEMBL5351	Transcriptional activator protein luxR	Aliivibrio fischeri	0.338357	4.56±0.15	4.57±0.19	0.195151	-0.0621903	-0.108673
CHEMBL2380186	Transcriptional activator Myb	Gallus gallus	0.385978	4.63±0.11	4.70±0.13	2.94791e-37	0.212184	-0.16972
CHEMBL2176813	Trace amine-associated receptor 7b	Rattus norvegicus	0.404175	5.98±0.55	6.02±0.64	0.173773	0.403042	0.279924
CHEMBL3833	Trace amine-associated receptor 1	Rattus norvegicus	0.389324	7.33±0.12	7.31±0.15	0.00183883	-0.0828887	0.26774
CHEMBL5857	Trace amine-associated receptor 1	Homo sapiens	0.840874	4.81±0.30	4.86±0.31	2.82711e-05	-0.0891539	0.206405
CHEMBL4908	Trace amine-associated receptor 1	Mus musculus	0.314377	7.62±0.12	7.63±0.14	0.0373707	-0.173985	-0.055182
CHEMBL3313836	Toxin ParE	Escherichia coli	0.404639	6.28±0.34	6.33±0.43	0.0132836	0.409834	0.141695
CHEMBL4088	Topoisomerase IV subunit A	Staphylococcus aureus	0.505969	5.36±0.09	5.31±0.09	3.45559e-26	-0.0845931	-0.321503
CHEMBL5804	Toll-like receptor 9	Homo sapiens	0.176539	5.26±0.06	5.23±0.07	8.61247e-32	0.172994	-0.20873
CHEMBL1795167	Toll-like receptor 4	Mus musculus	0.301359	5.14±0.21	5.15±0.19	0.682632	-0.12718	-0.333537
CHEMBL1873	Tissue-type plasminogen activator	Homo sapiens	0.510868	4.31±0.28	4.24±0.27	3.09252e-07	0.112025	-0.0131234
CHEMBL1947	Thyroid hormone receptor beta-1	Homo sapiens	0.507052	5.22±0.40	5.21±0.50	0.714199	0.165475	0.418558
CHEMBL1860	Thyroid hormone receptor alpha	Homo sapiens	0.541168	4.68±0.43	4.55±0.50	3.57046e-09	0.183065	0.48607
CHEMBL5328	Thymidylate synthase	Lactobacillus casei	0.65203	4.78±0.36	4.63±0.39	7.5678e-19	0.402132	-0.0713996
CHEMBL6137	Thymidylate synthase	Escherichia coli	0.608441	5.06±0.31	5.04±0.37	0.0647163	0.381206	0.0545082
CHEMBL3160	Thymidylate synthase	Mus musculus	0.411136	5.24±0.49	5.25±0.58	0.690485	0.684631	0.198248
CHEMBL1952	Thymidylate synthase	Homo sapiens	0.590729	5.11±0.17	5.19±0.27	7.3849e-14	0.252564	0.0557675
CHEMBL2361	Thymidylate kinase	Mycobacterium tuberculosis	0.379069	4.05±0.29	4.11±0.39	8.0417e-05	0.393054	0.193775
CHEMBL3106	Thymidine phosphorylase	Homo sapiens	0.417377	4.76±0.28	4.61±0.23	3.7521e-41	-0.0532031	-0.200795
CHEMBL2883	Thymidine kinase, cytosolic	Homo sapiens	0.60206	4.90±0.16	4.95±0.20	1.54752e-08	0.277249	0.2701
CHEMBL1795127	Thymidine kinase	Human herpesvirus 1	0.547289	4.84±0.13	4.88±0.19	1.59693e-09	-0.0445148	0.0196912
CHEMBL3415	Thymidine kinase	Human herpesvirus 2	0.516439	6.20±0.41	6.13±0.54	0.00567418	0.789212	-0.0775053
CHEMBL1820	Thymidine kinase	Human herpesvirus 1 (strain SC16) (HHV-1) (Human herpes simplex virus1)	0.517367	5.40±0.36	5.58±0.46	2.30228e-21	0.68121	0.0896902
CHEMBL4028	Thromboxane-A synthase	Rattus norvegicus	0.583568	5.36±0.22	5.57±0.27	6.33144e-70	-0.0672533	-0.106657
CHEMBL1835	Thromboxane-A synthase	Homo sapiens	0.500219	3.25±0.29	3.40±0.41	3.47338e-21	0.17854	0.41708
CHEMBL3156	Thromboxane A2 receptor	Rattus norvegicus	0.6654	6.17±0.30	6.19±0.43	0.425041	0.22586	0.123273
CHEMBL2069	Thromboxane A2 receptor	Homo sapiens	0.59747	4.67±0.46	4.81±0.50	4.48657e-11	0.167078	0.208667
CHEMBL4471	Thrombin	Bos taurus	0.512951	4.46±0.19	4.36±0.25	1.80795e-24	0.220055	-0.149552
CHEMBL204	Thrombin	Homo sapiens	0.682493	4.40±0.40	4.13±0.61	1.26766e-29	0.125077	-0.178132
CHEMBL3392	Thermolysin	Bacillus thermoproteolyticus	0.693443	5.01±0.66	4.77±0.59	4.66699e-19	0.5599	-0.341449
CHEMBL6014	Testis-specific serine/threonine-protein kinase 2	Homo sapiens	0.358742	4.05±0.33	3.86±0.31	6.15894e-37	0.10735	-0.0812803
CHEMBL6003	Testis-specific serine/threonine-protein kinase 1	Homo sapiens	0.429433	4.03±0.35	3.82±0.32	5.19744e-46	0.175521	0.00667939
CHEMBL3305	Testis-specific androgen-binding protein	Homo sapiens	0.765425	5.39±0.22	5.43±0.24	1.05217e-05	0.0244507	0.298757
CHEMBL2916	Telomerase reverse transcriptase	Homo sapiens	0.507125	4.92±0.19	4.99±0.19	1.42122e-16	-0.00386808	-0.030751
CHEMBL6154	Tankyrase-2	Homo sapiens	0.672262	5.58±0.66	5.92±0.70	2.71202e-28	0.094564	0.0188353
CHEMBL6164	Tankyrase-1	Homo sapiens	0.771539	6.33±0.20	6.39±0.20	9.083e-12	0.222235	0.108386
CHEMBL4527	TRAF2- and NCK-interacting kinase	Homo sapiens	0.731569	4.81±0.14	4.80±0.26	0.390266	0.116017	-0.00450317
CHEMBL1825	TNF-alpha	Homo sapiens	0.762273	4.56±0.60	4.46±0.67	0.000173786	0.418064	-0.096409
CHEMBL4267	TGF-beta receptor type II	Homo sapiens	0.792087	4.53±0.13	4.39±0.17	2.18718e-82	-0.175857	0.127435
CHEMBL4439	TGF-beta receptor type I	Homo sapiens	0.567557	4.99±0.15	5.04±0.19	8.96167e-09	-0.0401262	0.198651
CHEMBL3807	T-cell protein-tyrosine phosphatase	Homo sapiens	0.38872	4.26±0.39	4.38±0.40	1.00189e-11	0.422966	0.125051
CHEMBL4828	Synaptic vesicular amine transporter	Rattus norvegicus	0.579502	5.18±0.34	5.06±0.38	2.17919e-13	0.0781499	-0.171934
CHEMBL2748	Sucrase-isomaltase	Homo sapiens	1.33208	5.74±0.21	5.58±0.25	3.97625e-50	-0.408682	-0.490139
CHEMBL3114	Sucrase-isomaltase	Rattus norvegicus	0.501685	4.83±0.21	4.80±0.15	7.67955e-06	-0.291543	-0.213301
CHEMBL1764942	Substance-P receptor	Meriones unguiculatus	0.566606	8.98±0.07	9.02±0.09	8.66123e-22	0.156193	-0.0275346
CHEMBL3559	Steryl-sulfatase	Homo sapiens	0.726074	4.73±0.36	4.71±0.39	0.0890265	0.0989282	0.111143
CHEMBL4666	Steroidogenic factor 1	Homo sapiens	0.363652	5.47±0.07	5.45±0.09	1.66805e-07	0.0692114	0.14727
CHEMBL1856	Steroid 5-alpha-reductase 2	Homo sapiens	0.527146	5.24±0.56	5.30±0.69	0.0387676	0.446093	0.256063
CHEMBL1787	Steroid 5-alpha-reductase 1	Homo sapiens	0.56213	5.38±0.72	5.58±0.69	1.64122e-10	0.371479	0.438578
CHEMBL1936	Stem cell growth factor receptor	Homo sapiens	0.868786	4.00±0.56	3.99±0.70	0.863398	0.349746	0.317539
CHEMBL3338	Squalene synthetase	Homo sapiens	0.889274	4.86±0.68	4.86±0.80	0.867305	0.583935	0.0658552
CHEMBL3815	Squalene synthetase	Rattus norvegicus	0.740853	5.64±0.28	5.72±0.39	1.71911e-06	0.257771	0.0525161
CHEMBL4241	Squalene monooxygenase	Rattus norvegicus	0.756365	5.18±0.32	5.13±0.20	1.27222e-06	-0.025307	0.0496047
CHEMBL3592	Squalene monooxygenase	Homo sapiens	0.708073	4.71±0.20	4.99±0.24	7.46837e-147	0.158152	-0.719084
CHEMBL3023	Sphingosine kinase 2	Homo sapiens	0.55513	4.60±0.22	4.63±0.28	0.0076854	0.242756	0.130198
CHEMBL4394	Sphingosine kinase 1	Homo sapiens	0.612259	5.20±0.25	5.28±0.35	2.47099e-07	0.220556	-0.0651087
CHEMBL2274	Sphingosine 1-phosphate receptor Edg-8	Homo sapiens	0.635333	5.74±0.60	5.31±0.54	1.69968e-64	0.260737	-0.423408
CHEMBL3230	Sphingosine 1-phosphate receptor Edg-6	Homo sapiens	0.484702	5.93±0.24	5.85±0.16	4.65414e-21	0.11335	-0.0419028
CHEMBL2955	Sphingosine 1-phosphate receptor Edg-5	Homo sapiens	0.50742	5.35±0.25	5.14±0.26	2.30486e-75	0.329951	0.110993
CHEMBL3892	Sphingosine 1-phosphate receptor Edg-3	Homo sapiens	0.613009	5.15±0.48	4.73±0.28	3.13679e-132	0.11073	0.0733875
CHEMBL4333	Sphingosine 1-phosphate receptor Edg-1	Homo sapiens	0.670635	5.41±0.66	5.20±0.62	4.70509e-13	0.200271	0.28055
CHEMBL2275	Sorbitol dehydrogenase	Homo sapiens	0.325051	4.61±0.26	4.79±0.31	3.90301e-43	0.647714	-0.0511499
CHEMBL5387	Sonic hedgehog protein	Mus musculus	0.729525	6.64±0.20	6.69±0.28	7.62214e-06	0.438442	0.105499
CHEMBL1792	Somatostatin receptor 5	Homo sapiens	0.517714	5.15±0.42	5.15±0.50	0.87745	-0.237305	0.184435
CHEMBL1853	Somatostatin receptor 4	Homo sapiens	0.521772	5.05±0.20	4.95±0.31	2.13711e-16	0.287021	-0.29294
CHEMBL2028	Somatostatin receptor 3	Homo sapiens	0.537525	4.96±0.33	4.97±0.38	0.317662	0.0127181	-0.024625
CHEMBL2978	Somatostatin receptor 2	Rattus norvegicus	0.3063	4.78±0.28	4.68±0.29	8.65301e-17	0.600568	-0.419611
CHEMBL1804	Somatostatin receptor 2	Homo sapiens	0.517805	4.29±0.42	4.34±0.55	0.0560433	0.224983	-0.269682
CHEMBL4652	Somatostatin receptor 1	Rattus norvegicus	0.778537	6.17±0.22	6.53±0.27	1.41365e-186	0.128454	0.165893
CHEMBL1917	Somatostatin receptor 1	Homo sapiens	0.582336	4.84±0.24	4.84±0.31	0.632226	0.42215	-0.145069
CHEMBL1743121	Solute carrier organic anion transporter family member 1B3	Homo sapiens	0.394784	5.13±0.10	5.03±0.11	2.00113e-93	0.217974	0.172581
CHEMBL1697668	Solute carrier organic anion transporter family member 1B1	Homo sapiens	0.387381	5.37±0.15	5.32±0.13	1.34759e-19	0.208928	0.15346
CHEMBL1743122	Solute carrier family 22 member 2	Homo sapiens	0.65662	4.92±0.20	5.05±0.22	4.5776e-41	0.000321066	0.207448
CHEMBL6120	Solute carrier family 22 member 12	Homo sapiens	0.687664	5.70±0.18	5.94±0.26	9.17186e-107	-0.182063	0.0539722
CHEMBL5685	Solute carrier family 22 member 1	Homo sapiens	0.43483	4.52±0.17	4.54±0.18	0.000696643	0.229289	0.436696
CHEMBL1743125	Solute carrier family 15 member 2	Homo sapiens	0.464214	4.05±0.25	4.26±0.24	1.52299e-72	0.405965	0.541769
CHEMBL1075108	Solute carrier family 12 member 5	Rattus norvegicus	0.782588	4.10±0.57	4.32±0.75	2.59728e-12	0.581092	0.522543
CHEMBL2577	Sodium/hydrogen exchanger 1	Rattus norvegicus	0.654713	6.44±0.53	6.56±0.58	9.7419e-07	0.457618	0.00937254
CHEMBL2781	Sodium/hydrogen exchanger 1	Homo sapiens	0.613414	5.58±0.21	5.74±0.29	1.64903e-40	0.147398	0.227696
CHEMBL3884	Sodium/glucose cotransporter 2	Homo sapiens	0.546158	5.88±0.31	6.05±0.37	7.86932e-26	-0.074277	0.100729
CHEMBL4979	Sodium/glucose cotransporter 1	Homo sapiens	0.384122	5.86±0.31	5.60±0.27	7.22425e-87	0.0831172	0.565083
CHEMBL4076	Sodium/calcium exchanger 1	Homo sapiens	0.264851	6.03±0.11	6.04±0.11	0.29526	-0.277663	0.030105
CHEMBL3317335	Sodium-dependent proline transporter	Homo sapiens	0.542092	5.56±0.12	5.70±0.18	5.27824e-82	0.278621	0.382893
CHEMBL5762	Sodium- and chloride-dependent taurine transporter	Homo sapiens	0	3.52±0.00	3.52±0.00	3.48357e-43	1.1686e-15	7.09008e-16
CHEMBL3638333	Sodium- and chloride-dependent glycine transporter 1	Bos taurus	0.24332	6.85±0.07	6.90±0.06	8.54266e-79	-0.113914	0.193308
CHEMBL5158	Sodium channel protein type X alpha subunit	Mus musculus	0.509964	5.57±0.28	5.62±0.32	0.00030193	0.30534	0.240734
CHEMBL5451	Sodium channel protein type X alpha subunit	Homo sapiens	0.54273	5.43±0.64	5.72±0.68	9.11201e-22	-0.150242	0.295842
CHEMBL4017	Sodium channel protein type X alpha subunit	Rattus norvegicus	0.457491	5.57±0.44	5.79±0.59	3.75737e-19	0.415064	0.476031
CHEMBL1980	Sodium channel protein type V alpha subunit	Homo sapiens	0.461231	5.07±0.22	4.80±0.21	2.90797e-152	-0.127355	0.0934582
CHEMBL4296	Sodium channel protein type IX alpha subunit	Homo sapiens	0.493008	5.28±0.40	5.30±0.50	0.267385	0.180447	-0.0805716
CHEMBL2072	Sodium channel protein type IV alpha subunit	Homo sapiens	0.576361	4.88±0.31	4.70±0.34	8.68379e-34	0.395196	-0.419992
CHEMBL5163	Sodium channel protein type III alpha subunit	Homo sapiens	0.546574	5.11±0.25	4.96±0.32	1.89541e-28	0.43706	-0.429422
CHEMBL4187	Sodium channel protein type II alpha subunit	Homo sapiens	0.545126	5.07±0.21	5.06±0.27	0.315602	-0.000451194	0.17511
CHEMBL3399	Sodium channel protein type II alpha subunit	Rattus norvegicus	0.553615	5.10±0.43	5.10±0.50	0.899248	0.535711	-0.366419
CHEMBL5545	Sn1-specific diacylglycerol lipase alpha	Homo sapiens	0.677691	5.17±0.21	4.99±0.19	2.63105e-85	0.15742	0.0844021
CHEMBL6080	Smoothened homolog	Mus musculus	0.741219	5.60±0.24	5.91±0.34	3.19008e-102	0.148272	0.360592
CHEMBL5971	Smoothened homolog	Homo sapiens	0.479649	6.57±0.15	6.60±0.15	7.33233e-06	0.0334136	0.0192353
CHEMBL2146296	Small ubiquitin-related modifier 1	Homo sapiens	0.189389	4.42±0.05	4.40±0.05	9.46997e-35	0.0904466	0.14227
CHEMBL3780	Small conductance calcium-activated potassium channel protein 3	Rattus norvegicus	0.493129	4.33±0.58	4.55±0.79	3.86678e-12	0.590031	0.131445
CHEMBL5401	Signal transducer and activator of transcription 6	Homo sapiens	0.682012	6.06±0.20	6.00±0.28	1.22185e-08	0.39502	-0.23822
CHEMBL5402	Signal transducer and activator of transcription 3	Mus musculus	0.48297	4.18±0.21	4.18±0.23	0.762829	0.565043	0.112224
CHEMBL4026	Signal transducer and activator of transcription 3	Homo sapiens	0.773586	4.47±0.17	4.39±0.24	1.33324e-15	0.291732	-0.202471
CHEMBL6101	Signal transducer and activator of transcription 1-alpha/beta	Homo sapiens	0.342206	3.31±0.14	3.19±0.21	1.47973e-44	0.128037	0.185277
CHEMBL4153	Sigma-1 receptor	Cavia porcellus	0.520623	5.14±0.55	5.32±0.53	3.38919e-14	-0.208078	0.298851
CHEMBL3465	Sigma opioid receptor	Mus musculus	0.502653	6.58±0.16	6.54±0.18	9.89959e-08	0.316879	0.330331
CHEMBL3602	Sigma opioid receptor	Rattus norvegicus	0.594435	5.63±0.70	5.78±0.64	9.58695e-07	0.111013	0.281687
CHEMBL287	Sigma opioid receptor	Homo sapiens	0.661169	3.05±0.64	3.58±0.87	5.42579e-50	0.0153369	0.476829
CHEMBL5189	Sialidase	Clostridium perfringens	0.423197	5.16±0.08	5.18±0.07	1.41539e-09	-0.153956	0.423828
CHEMBL3253	Serum albumin	Homo sapiens	0.48093	4.40±0.26	4.48±0.28	7.39661e-12	0.148119	0.368506
CHEMBL3728	Serum albumin	Bos taurus	0.0600447	4.20±0.07	4.17±0.07	7.48378e-27	0.150103	0.318289
CHEMBL5453	Serotonin transporter	Macaca mulatta	0.750759	4.90±0.36	5.08±0.43	1.69624e-22	0.276818	0.395164
CHEMBL313	Serotonin transporter	Rattus norvegicus	0.525103	5.67±0.31	5.88±0.40	1.65261e-36	?	?
CHEMBL228	Serotonin transporter	Homo sapiens	0.641604	2.96±0.54	3.81±1.02	5.33186e-96	0.0903251	0.388413
CHEMBL3223	Serotonin 7 (5-HT7) receptor	Rattus norvegicus	0.647064	6.34±0.24	6.42±0.21	8.96066e-18	-0.0195465	0.208574
CHEMBL3155	Serotonin 7 (5-HT7) receptor	Homo sapiens	0.581406	5.99±0.28	5.91±0.36	1.25882e-07	0.0533138	0.100415
CHEMBL3371	Serotonin 6 (5-HT6) receptor	Homo sapiens	0.57795	3.33±0.43	3.82±0.68	4.0676e-70	0.133792	0.295287
CHEMBL3426	Serotonin 5a (5-HT5a) receptor	Homo sapiens	0.582716	5.21±0.22	5.20±0.32	0.17094	0.0916297	-0.012529
CHEMBL4317	Serotonin 4 (5-HT4) receptor	Rattus norvegicus	0.634821	5.99±0.40	5.86±0.44	4.63463e-12	0.0814299	0.111938
CHEMBL5017	Serotonin 4 (5-HT4) receptor	Cavia porcellus	0.311916	3.58±0.08	3.71±0.19	8.14472e-72	0.0660092	0.211421
CHEMBL1875	Serotonin 4 (5-HT4) receptor	Homo sapiens	0.561208	5.68±0.41	5.65±0.41	0.109898	0.183305	0.0572661
CHEMBL2411	Serotonin 3a (5-HT3a) receptor	Rattus norvegicus	0.500875	6.51±0.25	6.64±0.39	1.71216e-18	-0.111574	-0.15495
CHEMBL1899	Serotonin 3a (5-HT3a) receptor	Homo sapiens	0.729946	5.06±0.23	5.35±0.29	5.91628e-113	-0.213593	0.015323
CHEMBL324	Serotonin 2c (5-HT2c) receptor	Rattus norvegicus	0.794574	4.92±0.56	5.19±0.62	1.79824e-23	0.0731007	0.301003
CHEMBL225	Serotonin 2c (5-HT2c) receptor	Homo sapiens	0.704559	2.89±0.45	3.73±0.85	2.76638e-129	0.0701462	0.356577
CHEMBL323	Serotonin 2b (5-HT2b) receptor	Rattus norvegicus	0.554582	5.64±0.26	5.86±0.34	5.2322e-53	0.150394	0.352652
CHEMBL1833	Serotonin 2b (5-HT2b) receptor	Homo sapiens	0.661012	3.34±0.34	3.93±0.64	2.05041e-114	0.0193143	0.313176
CHEMBL2490	Serotonin 2a (5-HT2a) receptor	Sus scrofa	0.400245	6.31±0.22	6.15±0.25	2.18543e-51	-0.218051	-0.0383726
CHEMBL3446	Serotonin 2a (5-HT2a) receptor	Bos taurus	0.580155	4.95±0.32	4.96±0.36	0.721821	0.0929985	-0.235532
CHEMBL322	Serotonin 2a (5-HT2a) receptor	Rattus norvegicus	0.63268	5.20±0.53	5.58±0.50	3.33685e-59	0.0939709	0.246533
CHEMBL224	Serotonin 2a (5-HT2a) receptor	Homo sapiens	0.663462	2.91±0.49	3.77±0.94	3.32877e-115	0.168248	0.417975
CHEMBL1805	Serotonin 1f (5-HT1f) receptor	Homo sapiens	0.514611	5.95±0.32	6.12±0.42	5.63274e-22	-0.51504	-0.186264
CHEMBL2182	Serotonin 1e (5-HT1e) receptor	Homo sapiens	0.582742	4.69±0.33	4.47±0.36	7.43703e-45	0.131582	0.175471
CHEMBL4105	Serotonin 1d (5-HT1d) receptor	Sus scrofa	0.538443	5.52±0.18	5.42±0.30	2.03529e-16	-0.35913	-0.570641
CHEMBL1983	Serotonin 1d (5-HT1d) receptor	Homo sapiens	0.579757	5.43±0.42	5.56±0.47	4.83014e-11	0.230371	0.1582
CHEMBL3459	Serotonin 1b (5-HT1b) receptor	Rattus norvegicus	0.466868	3.12±0.14	3.33±0.31	1.00389e-68	0.0346341	0.189349
CHEMBL1898	Serotonin 1b (5-HT1b) receptor	Homo sapiens	0.603371	4.93±0.49	5.07±0.64	1.19407e-07	0.338609	0.0938538
CHEMBL3737	Serotonin 1a (5-HT1a) receptor	Mus musculus	0.801588	6.22±0.22	6.08±0.29	6.56734e-31	0.380135	0.0783781
CHEMBL214	Serotonin 1a (5-HT1a) receptor	Homo sapiens	0.634602	5.57±0.22	5.69±0.31	8.62812e-21	0.180179	0.0236255
CHEMBL273	Serotonin 1a (5-HT1a) receptor	Rattus norvegicus	0.683529	2.95±0.43	3.63±0.84	9.1645e-95	?	?
CHEMBL1293265	Serine/threonine-protein phosphatase	Homo sapiens	0.329374	4.71±0.13	4.58±0.21	3.21569e-52	-0.0490238	-0.377758
CHEMBL1163101	Serine/threonine-protein kinase/endoribonuclease IRE1	Homo sapiens	0.580571	4.56±0.17	4.46±0.22	6.73479e-28	-0.196403	-0.225162
CHEMBL5404	Serine/threonine-protein kinase tousled-like 2	Homo sapiens	0.478808	3.89±0.10	3.85±0.12	5.22573e-13	-0.0304526	-0.210602
CHEMBL5388	Serine/threonine-protein kinase tousled-like 1	Homo sapiens	0.478863	3.94±0.10	3.89±0.11	5.95779e-20	0.003372	-0.18523
CHEMBL5311	Serine/threonine-protein kinase receptor R3	Homo sapiens	0.742689	4.35±0.16	4.31±0.23	1.66888e-06	-0.346628	-0.458921
CHEMBL1908385	Serine/threonine-protein kinase pknB	Mycobacterium tuberculosis	0.670701	4.61±0.15	4.56±0.24	4.45705e-09	-0.280927	-0.156379
CHEMBL3638335	Serine/threonine-protein kinase pim-3	Rattus norvegicus	0.390977	7.41±0.12	7.42±0.16	0.0968205	-0.202524	0.126781
CHEMBL2842	Serine/threonine-protein kinase mTOR	Homo sapiens	0.526222	4.86±0.47	5.03±0.60	1.02256e-11	0.33619	0.182094
CHEMBL5600	Serine/threonine-protein kinase c-TAK1	Homo sapiens	0.707641	4.30±0.20	4.22±0.25	3.74036e-17	0.119574	0.0557492
CHEMBL5491	Serine/threonine-protein kinase WEE1	Homo sapiens	0.569049	4.26±0.16	4.26±0.26	0.811993	0.169729	0.0465902
CHEMBL1649059	Serine/threonine-protein kinase VRK2	Homo sapiens	0.244397	3.78±0.07	3.73±0.08	6.96779e-42	-0.0896799	-0.0695269
CHEMBL5047	Serine/threonine-protein kinase ULK3	Homo sapiens	1.06569	4.26±0.22	4.22±0.24	0.000537784	0.103154	-0.107257
CHEMBL5435	Serine/threonine-protein kinase ULK2	Homo sapiens	1.0563	4.41±0.23	4.36±0.26	5.74197e-06	0.0851364	-0.117902
CHEMBL6006	Serine/threonine-protein kinase ULK1	Homo sapiens	0.988258	4.28±0.23	4.23±0.25	4.90426e-07	0.101297	-0.110469
CHEMBL5260	Serine/threonine-protein kinase TNNI3K	Homo sapiens	0.793066	4.41±0.17	4.30±0.20	6.23917e-42	-0.201051	-0.293767
CHEMBL5408	Serine/threonine-protein kinase TBK1	Homo sapiens	0.717641	4.37±0.26	4.19±0.31	2.3436e-40	0.247085	0.00739332
CHEMBL5701	Serine/threonine-protein kinase TAO3	Homo sapiens	1.10676	4.68±0.19	4.57±0.20	2.48884e-34	0.0241941	-0.0912287
CHEMBL1075195	Serine/threonine-protein kinase TAO2	Homo sapiens	0.92144	4.46±0.18	4.30±0.18	1.15141e-81	0.0585612	0.00828331
CHEMBL5261	Serine/threonine-protein kinase TAO1	Homo sapiens	0.642837	4.20±0.23	4.11±0.26	4.08201e-15	0.280327	0.174165
CHEMBL6186	Serine/threonine-protein kinase Sgk3	Homo sapiens	0.653292	4.04±0.13	4.00±0.16	5.05596e-10	-0.0490487	-0.187341
CHEMBL5794	Serine/threonine-protein kinase Sgk2	Homo sapiens	0.462316	4.49±0.10	4.44±0.12	9.45296e-23	-0.0822236	-0.00255669
CHEMBL2343	Serine/threonine-protein kinase Sgk1	Homo sapiens	0.491053	4.56±0.21	4.41±0.23	1.05721e-50	0.00201119	-0.128978
CHEMBL5415	Serine/threonine-protein kinase SRPK3	Homo sapiens	0.743887	4.19±0.17	4.19±0.23	0.76619	0.0841217	-0.117599
CHEMBL5668	Serine/threonine-protein kinase SRPK2	Homo sapiens	0.591558	3.95±0.16	3.92±0.20	0.000501605	0.0666672	-0.118877
CHEMBL4375	Serine/threonine-protein kinase SRPK1	Homo sapiens	0.612822	4.10±0.23	4.07±0.32	0.00844955	0.190505	0.175098
CHEMBL6149	Serine/threonine-protein kinase SIK3	Homo sapiens	0.650013	4.00±0.11	4.02±0.16	0.000254349	0.109149	0.109697
CHEMBL5699	Serine/threonine-protein kinase SIK2	Homo sapiens	1.15883	4.88±0.18	4.87±0.30	0.404419	0.0626127	-0.0378749
CHEMBL6082	Serine/threonine-protein kinase SIK1	Homo sapiens	1.17166	4.27±0.27	4.31±0.33	0.00624724	0.207086	0.101054
CHEMBL1163129	Serine/threonine-protein kinase SBK1	Homo sapiens	0.872692	4.03±0.15	4.01±0.18	0.0296501	0.0460696	-0.150684
CHEMBL5014	Serine/threonine-protein kinase RIPK2	Homo sapiens	1.05908	4.44±0.17	4.44±0.25	0.830087	-0.0696662	0.136959
CHEMBL5659	Serine/threonine-protein kinase RIO3	Homo sapiens	0.721283	4.12±0.20	4.11±0.27	0.517935	0.153041	-0.0576254
CHEMBL6000	Serine/threonine-protein kinase RIO2	Homo sapiens	0.819358	4.29±0.11	4.19±0.15	1.99772e-58	-0.16583	-0.306085
CHEMBL5975	Serine/threonine-protein kinase RIO1	Homo sapiens	0.790728	4.27±0.16	4.15±0.24	7.39306e-33	0.0758286	-0.15194
CHEMBL1906	Serine/threonine-protein kinase RAF	Homo sapiens	0.786251	4.98±0.17	5.02±0.27	0.00105875	0.207933	0.279329
CHEMBL1908382	Serine/threonine-protein kinase PRP4 homolog	Homo sapiens	0.551983	3.96±0.19	3.96±0.24	0.938384	0.136136	-0.0923258
CHEMBL5818	Serine/threonine-protein kinase PRKX	Homo sapiens	0.770521	4.43±0.14	4.32±0.18	1.39683e-47	-0.0736971	-0.0628935
CHEMBL3788	Serine/threonine-protein kinase PLK4	Homo sapiens	0.952116	4.11±0.31	4.13±0.45	0.274061	0.265948	0.277938
CHEMBL4897	Serine/threonine-protein kinase PLK3	Homo sapiens	0.692635	3.94±0.20	3.76±0.29	1.84183e-52	0.288661	0.172786
CHEMBL5938	Serine/threonine-protein kinase PLK2	Homo sapiens	0.720701	4.42±0.16	4.43±0.20	0.245629	-0.139794	-0.258304
CHEMBL3024	Serine/threonine-protein kinase PLK1	Homo sapiens	0.640853	4.11±0.39	3.80±0.43	5.43877e-58	0.274276	0.0697524
CHEMBL5407	Serine/threonine-protein kinase PIM3	Homo sapiens	0.72532	4.67±0.22	4.63±0.28	0.000182947	0.0554002	-0.112035
CHEMBL4523	Serine/threonine-protein kinase PIM2	Homo sapiens	0.715507	4.46±0.19	4.27±0.28	6.90638e-63	0.0323986	-0.0427789
CHEMBL2147	Serine/threonine-protein kinase PIM1	Homo sapiens	0.727437	4.53±0.32	4.54±0.39	0.565725	0.32621	-0.0401458
CHEMBL5856	Serine/threonine-protein kinase PFTAIRE-2	Homo sapiens	0.713619	4.23±0.25	4.09±0.30	8.89369e-26	0.149874	-0.0395181
CHEMBL6162	Serine/threonine-protein kinase PFTAIRE-1	Homo sapiens	0.825117	4.45±0.20	4.29±0.28	2.37538e-46	0.0947135	-0.128412
CHEMBL5316	Serine/threonine-protein kinase PCTAIRE-3	Homo sapiens	0.703697	4.36±0.23	4.22±0.24	7.51976e-39	0.0711796	-0.250549
CHEMBL5790	Serine/threonine-protein kinase PCTAIRE-2	Homo sapiens	0.949762	4.72±0.30	4.41±0.29	2.05371e-114	0.0625908	-0.237604
CHEMBL4597	Serine/threonine-protein kinase PCTAIRE-1	Homo sapiens	1.03347	5.18±0.20	5.01±0.35	4.43482e-35	-0.0397301	-0.380384
CHEMBL4524	Serine/threonine-protein kinase PAK7	Homo sapiens	0.830887	4.24±0.21	4.13±0.21	4.86635e-29	-0.0301913	-0.274536
CHEMBL4311	Serine/threonine-protein kinase PAK6	Homo sapiens	0.772325	4.01±0.20	3.93±0.20	9.73696e-18	-0.0535112	-0.268806
CHEMBL4482	Serine/threonine-protein kinase PAK 4	Homo sapiens	0.604659	3.67±0.23	3.53±0.30	2.20762e-29	0.21511	-0.018961
CHEMBL2999	Serine/threonine-protein kinase PAK 3	Homo sapiens	0.784301	3.93±0.30	3.90±0.35	0.064963	0.222456	-0.0138586
CHEMBL4487	Serine/threonine-protein kinase PAK 2	Homo sapiens	0.750986	3.97±0.16	3.98±0.21	0.483126	0.0620794	-0.0113144
CHEMBL4600	Serine/threonine-protein kinase PAK 1	Homo sapiens	0.395543	4.09±0.31	3.88±0.34	2.13322e-45	0.28862	0.111588
CHEMBL1163104	Serine/threonine-protein kinase OSR1	Homo sapiens	0.448135	3.86±0.09	3.87±0.12	0.000500993	0.00205023	-0.198239
CHEMBL5044	Serine/threonine-protein kinase Nek5	Homo sapiens	0.450612	3.79±0.13	3.73±0.14	4.27977e-22	0.118453	0.0393021
CHEMBL5819	Serine/threonine-protein kinase Nek4	Homo sapiens	0.625169	4.04±0.17	3.98±0.19	4.00314e-17	0.0810898	0.108017
CHEMBL5679	Serine/threonine-protein kinase Nek3	Homo sapiens	0.357886	3.79±0.08	3.78±0.10	0.00203174	0.0666421	-0.0133069
CHEMBL5638	Serine/threonine-protein kinase Nek11	Homo sapiens	0.410451	3.71±0.09	3.70±0.13	0.076682	0.0985618	0.0720498
CHEMBL5855	Serine/threonine-protein kinase Nek1	Homo sapiens	0.386461	4.62±0.18	4.52±0.27	1.97135e-21	-0.441597	0.21642
CHEMBL3542	Serine/threonine-protein kinase NIM1	Homo sapiens	0.4448	3.91±0.08	3.88±0.12	9.66234e-08	0.0524139	-0.109982
CHEMBL5257	Serine/threonine-protein kinase NEK9	Homo sapiens	0.432361	3.81±0.21	3.74±0.23	1.33779e-12	0.19023	0.0510917
CHEMBL4849	Serine/threonine-protein kinase NEK7	Homo sapiens	0.432566	3.72±0.15	3.73±0.15	0.830773	0.0440066	-0.138366
CHEMBL4309	Serine/threonine-protein kinase NEK6	Homo sapiens	0.497798	4.02±0.25	3.85±0.18	6.48373e-69	0.078652	-0.287053
CHEMBL3835	Serine/threonine-protein kinase NEK2	Homo sapiens	0.604825	4.03±0.25	3.83±0.37	4.14451e-42	0.322692	0.207679
CHEMBL5941	Serine/threonine-protein kinase MST4	Homo sapiens	0.690424	4.21±0.17	4.21±0.19	0.814215	0.071127	-0.0722594
CHEMBL4708	Serine/threonine-protein kinase MST2	Homo sapiens	0.839669	3.92±0.27	3.87±0.36	0.000593853	0.228935	0.168944
CHEMBL4598	Serine/threonine-protein kinase MST1	Homo sapiens	0.954671	4.27±0.20	4.25±0.25	0.136077	0.133501	-0.0266969
CHEMBL4516	Serine/threonine-protein kinase MRCK-A	Homo sapiens	0.534214	4.12±0.30	3.97±0.30	4.30215e-29	0.106154	-0.00535026
CHEMBL5615	Serine/threonine-protein kinase MRCK gamma	Homo sapiens	0.54705	3.95±0.14	3.92±0.18	1.45569e-07	-0.0056518	0.137235
CHEMBL5052	Serine/threonine-protein kinase MRCK beta	Homo sapiens	0.548458	3.82±0.16	3.84±0.20	0.046564	0.0851506	0.202426
CHEMBL5940	Serine/threonine-protein kinase MARK1	Homo sapiens	0.72704	4.14±0.16	4.10±0.21	8.96302e-07	0.106877	-0.130656
CHEMBL1163106	Serine/threonine-protein kinase MAK	Homo sapiens	0.484787	4.10±0.17	3.90±0.19	4.78128e-127	0.0499476	-0.156214
CHEMBL5907	Serine/threonine-protein kinase LATS2	Homo sapiens	0.719787	4.22±0.11	4.14±0.15	8.25539e-42	-0.0648214	-0.226105
CHEMBL6167	Serine/threonine-protein kinase LATS1	Homo sapiens	0.525581	3.88±0.12	3.88±0.14	0.90764	0.0573672	-0.132552
CHEMBL5247	Serine/threonine-protein kinase ILK-1	Homo sapiens	0.443544	5.45±0.17	5.53±0.16	1.27871e-30	-0.210007	-0.439838
CHEMBL1163126	Serine/threonine-protein kinase ICK	Homo sapiens	0.815215	4.47±0.18	4.33±0.24	2.42136e-44	-0.00535626	-0.257653
CHEMBL4355	Serine/threonine-protein kinase GAK	Homo sapiens	1.03429	5.22±0.19	5.20±0.24	0.028719	-0.162967	-0.109635
CHEMBL5026	Serine/threonine-protein kinase EEF2K	Homo sapiens	0.271463	4.15±0.15	3.92±0.17	1.37485e-194	0.00509576	-0.0126202
CHEMBL6123	Serine/threonine-protein kinase DCLK3	Homo sapiens	0.857008	5.08±0.27	4.87±0.48	2.92846e-28	-0.146769	-0.41966
CHEMBL5519	Serine/threonine-protein kinase DCLK2	Homo sapiens	0.524302	4.01±0.16	3.96±0.19	9.0191e-11	0.0883259	-0.034276
CHEMBL5683	Serine/threonine-protein kinase DCLK1	Homo sapiens	0.284528	3.90±0.20	3.78±0.22	1.51425e-32	0.142321	-0.0456436
CHEMBL4900	Serine/threonine-protein kinase D2	Homo sapiens	0.718537	4.30±0.17	4.28±0.19	0.09372	0.0745209	-0.00566191
CHEMBL2527	Serine/threonine-protein kinase Chk2	Homo sapiens	0.85873	3.97±0.25	3.96±0.29	0.390506	0.0590997	-0.0213919
CHEMBL4630	Serine/threonine-protein kinase Chk1	Homo sapiens	0.773565	4.37±0.30	4.32±0.42	0.00141778	0.221323	0.00386216
CHEMBL5145	Serine/threonine-protein kinase B-raf	Homo sapiens	0.543862	4.90±0.28	4.91±0.45	0.665698	0.475578	0.292991
CHEMBL3935	Serine/threonine-protein kinase Aurora-C	Homo sapiens	1.11105	4.86±0.25	4.81±0.33	0.000214203	0.262894	0.00351096
CHEMBL2185	Serine/threonine-protein kinase Aurora-B	Homo sapiens	0.821214	4.41±0.36	4.57±0.47	2.13732e-16	0.351143	0.181167
CHEMBL4722	Serine/threonine-protein kinase Aurora-A	Homo sapiens	0.806327	4.41±0.39	4.45±0.50	0.0357469	0.270323	0.113109
CHEMBL4816	Serine/threonine-protein kinase AKT3	Homo sapiens	0.588016	3.48±0.38	3.44±0.42	0.0566568	0.338692	-0.126945
CHEMBL2431	Serine/threonine-protein kinase AKT2	Homo sapiens	0.565565	3.73±0.37	3.67±0.43	0.00332813	0.385876	0.173781
CHEMBL4282	Serine/threonine-protein kinase AKT	Homo sapiens	0.691968	4.09±0.47	3.90±0.61	1.14824e-14	0.262803	0.116288
CHEMBL4851	Serine/threonine-protein kinase 38-like	Homo sapiens	0.321398	3.94±0.13	3.89±0.18	2.17401e-14	-0.0585253	-0.105104
CHEMBL1075155	Serine/threonine-protein kinase 38	Homo sapiens	0.40277	3.77±0.08	3.78±0.12	0.636376	-0.0250708	-0.185786
CHEMBL4312	Serine/threonine-protein kinase 36	Homo sapiens	0.702221	4.20±0.16	4.05±0.18	1.74271e-75	0.134378	0.0617991
CHEMBL5651	Serine/threonine-protein kinase 35	Homo sapiens	1.05333	4.12±0.18	4.14±0.23	0.121232	0.0634606	-0.00745991
CHEMBL6005	Serine/threonine-protein kinase 33	Homo sapiens	0.92884	4.36±0.28	4.41±0.34	0.00055011	0.0161635	0.0300378
CHEMBL5405	Serine/threonine-protein kinase 32C	Homo sapiens	0.137687	3.56±0.08	3.58±0.10	1.25595e-07	0.188131	0.0637994
CHEMBL5912	Serine/threonine-protein kinase 32B	Homo sapiens	0.42306	3.86±0.09	3.83±0.11	7.42137e-10	-0.0231279	0.125946
CHEMBL6150	Serine/threonine-protein kinase 32A	Homo sapiens	0.547031	3.93±0.12	3.95±0.15	7.7926e-06	0.0339977	0.0916615
CHEMBL5552	Serine/threonine-protein kinase 25	Homo sapiens	0.608406	4.01±0.13	3.93±0.15	1.2758e-31	0.132904	-0.0248554
CHEMBL5082	Serine/threonine-protein kinase 24	Homo sapiens	0.61229	4.02±0.12	3.96±0.14	1.96812e-28	0.0691357	-0.139362
CHEMBL4202	Serine/threonine-protein kinase 2	Homo sapiens	0.778522	4.37±0.37	4.35±0.44	0.195961	0.333486	0.247407
CHEMBL3980	Serine/threonine-protein kinase 17B	Homo sapiens	0.756251	4.38±0.11	4.31±0.19	2.22306e-18	-0.131232	0.0402669
CHEMBL4525	Serine/threonine-protein kinase 17A	Homo sapiens	0.797834	4.62±0.17	4.58±0.23	0.00018785	-0.169615	-0.177636
CHEMBL3938	Serine/threonine-protein kinase 16	Homo sapiens	1.00378	4.49±0.17	4.37±0.23	4.47345e-32	0.0232246	-0.244551
CHEMBL5606	Serine/threonine-protein kinase 11	Homo sapiens	0.5385	3.99±0.15	3.93±0.17	2.9163e-14	0.0619108	-0.121491
CHEMBL3981	Serine/threonine-protein kinase 10	Homo sapiens	1.17832	4.47±0.48	4.42±0.62	0.0504434	0.338005	0.202616
CHEMBL2164	Serine/threonine protein phosphatase PP1-alpha catalytic subunit	Homo sapiens	0.685281	4.11±0.20	3.89±0.24	3.77225e-101	-0.0501989	0.170542
CHEMBL5364	Serine/threonine protein kinase NLK	Homo sapiens	0.890633	4.16±0.18	4.11±0.21	2.23657e-07	-0.106614	0.189628
CHEMBL5024	Serine-protein kinase ATR	Homo sapiens	0.733801	5.64±0.17	5.70±0.28	5.99438e-08	-0.0336727	-0.259901
CHEMBL3797	Serine-protein kinase ATM	Homo sapiens	0.638255	5.36±0.20	5.15±0.30	1.22097e-66	0.192466	0.132518
CHEMBL5769	Seprase	Mus musculus	0.755684	4.88±0.27	4.76±0.24	2.15511e-26	-0.271172	-0.330709
CHEMBL1741207	Sentrin-specific protease 8	Homo sapiens	0.397895	4.94±0.15	4.75±0.20	2.69341e-101	-0.0728612	-0.157926
CHEMBL1741213	Sentrin-specific protease 7	Homo sapiens	0.342252	4.83±0.11	4.83±0.19	0.534725	-0.369971	-0.0637389
CHEMBL1741215	Sentrin-specific protease 6	Homo sapiens	0.399187	4.76±0.08	4.70±0.14	9.11386e-30	-0.153446	-0.125648
CHEMBL1909484	Sentrin-specific protease 1	Homo sapiens	0.697402	4.44±0.13	4.52±0.19	4.56041e-24	0.0199535	0.105924
CHEMBL3890	Selectin E	Homo sapiens	0.655024	4.37±0.20	4.65±0.25	2.88282e-144	-0.310013	0.233275
CHEMBL4586	Seed lipoxygenase-1	Glycine max	0.525254	4.56±0.17	4.53±0.16	8.8903e-06	0.0850037	-0.105678
CHEMBL5517	Secreted frizzled-related protein 1	Homo sapiens	0.318118	5.95±0.08	5.98±0.11	2.22824e-15	-0.301891	0.520163
CHEMBL2578	Scytalone dehydratase	Magnaporthe oryzae (strain 70-15 / FGSC 8958) (Rice blast fungus)(Pyricularia oryzae)	0.827687	7.28±0.75	7.50±0.93	1.46472e-08	0.484282	0.369282
CHEMBL1764944	Scm-like with four mbt domains 1, isoform CRA_b	Homo sapiens	0.0164448	3.65±0.11	3.66±0.13	0.240284	0.835312	0.166012
CHEMBL1741203	Scavenger receptor class B member 1	Mus musculus	0.876808	5.23±0.08	5.20±0.09	1.7205e-18	-0.222888	-0.0977311
CHEMBL1163108	STE20/SPS1-related proline-alanine-rich protein kinase	Homo sapiens	0.55401	3.93±0.09	3.91±0.12	3.04467e-06	0.0356085	-0.144643
CHEMBL6191	SPS1/STE20-related protein kinase YSK4	Homo sapiens	1.13773	5.35±0.21	5.47±0.22	3.36661e-37	0.0486632	-0.0705512
CHEMBL1908384	SNF-related serine/threonine-protein kinase	Homo sapiens	0.317	3.65±0.10	3.65±0.12	0.648912	0.132811	-0.0295511
CHEMBL5626	SHC-transforming protein 1	Homo sapiens	0.349541	4.36±0.05	4.40±0.06	9.44039e-44	0.223713	0.273035
CHEMBL3927	SARS coronavirus 3C-like proteinase	SARS coronavirus	0.408753	5.06±0.18	4.97±0.18	1.29146e-29	-0.0964463	0.132114
CHEMBL4941	S-methyl-5-thioadenosine phosphorylase	Homo sapiens	0.720022	7.12±0.12	7.18±0.14	1.14014e-18	0.127981	0.301806
CHEMBL4924	Ribosomal protein S6 kinase alpha 6	Homo sapiens	0.406948	4.12±0.13	4.08±0.19	1.7435e-07	0.0968462	-0.119481
CHEMBL4237	Ribosomal protein S6 kinase alpha 5	Homo sapiens	0.868213	4.25±0.19	4.07±0.29	8.22396e-54	0.0224229	-0.256223
CHEMBL3125	Ribosomal protein S6 kinase alpha 4	Homo sapiens	0.799397	4.35±0.12	4.30±0.15	1.18389e-20	-0.209367	-0.066113
CHEMBL2345	Ribosomal protein S6 kinase alpha 3	Homo sapiens	0.939161	4.23±0.26	4.10±0.31	3.35255e-24	0.102564	-0.114148
CHEMBL3906	Ribosomal protein S6 kinase alpha 2	Homo sapiens	0.674761	4.27±0.12	4.21±0.19	3.67335e-14	-0.124455	0.178128
CHEMBL2553	Ribosomal protein S6 kinase alpha 1	Homo sapiens	0.696348	4.99±0.28	4.79±0.38	4.33841e-39	-0.174037	-0.507342
CHEMBL4501	Ribosomal protein S6 kinase 1	Homo sapiens	0.981277	4.20±0.27	4.11±0.29	3.91924e-11	0.150037	0.048609
CHEMBL3840	Ribonucleoside-diphosphate reductase large chain	Herpes simplex virus (type 1 / strain 17)	0.459458	5.07±0.19	5.14±0.22	1.8878e-13	-0.444428	0.640608
CHEMBL5607	Rhodopsin kinase	Homo sapiens	0.673746	4.43±0.20	4.27±0.26	7.86776e-51	0.106828	-0.246228
CHEMBL4188	Rhodesain	Trypanosoma brucei rhodesiense	0.538711	4.86±0.40	4.99±0.45	4.79609e-11	0.160441	0.0676247
CHEMBL2973	Rho-associated protein kinase 2	Homo sapiens	0.866995	4.28±0.25	4.29±0.42	0.529158	0.208134	0.0106631
CHEMBL3231	Rho-associated protein kinase 1	Homo sapiens	1.00809	3.89±0.18	3.91±0.28	0.140569	0.0271128	-0.0686983
CHEMBL2366516	Reverse transcriptase	Human immunodeficiency virus 1	0.516236	5.29±0.17	5.38±0.19	4.48102e-30	0.157203	0.35806
CHEMBL4402	Retinoid X receptor gamma	Mus musculus	0.621398	5.02±0.28	4.90±0.31	5.82565e-19	-0.544412	-0.203668
CHEMBL2004	Retinoid X receptor gamma	Homo sapiens	0.826625	4.89±0.27	4.70±0.38	3.84707e-32	0.0966748	0.273447
CHEMBL4047	Retinoid X receptor beta	Mus musculus	0.629951	5.08±0.27	5.03±0.30	2.81898e-05	-0.517625	-0.165251
CHEMBL1870	Retinoid X receptor beta	Homo sapiens	0.832349	6.23±0.24	6.16±0.26	2.06055e-12	-0.0681136	0.259105
CHEMBL2061	Retinoid X receptor alpha	Homo sapiens	0.63012	5.46±0.26	5.31±0.19	1.71053e-53	0.00468672	0.233043
CHEMBL2003	Retinoic acid receptor gamma	Homo sapiens	0.618948	5.25±0.31	5.33±0.26	4.62279e-11	-0.240693	-0.225677
CHEMBL2008	Retinoic acid receptor beta	Homo sapiens	0.664779	5.52±0.33	5.54±0.21	0.013217	0.00169904	-0.070959
CHEMBL2055	Retinoic acid receptor alpha	Homo sapiens	0.630211	5.28±0.20	5.44±0.20	3.75419e-65	-0.0545115	-0.0920669
CHEMBL4953	Replication protein E1	Human papillomavirus type 11	0.690363	4.40±0.62	4.45±0.81	0.196317	0.779126	0.494376
CHEMBL1764940	Replication protein A 70 kDa DNA-binding subunit	Homo sapiens	0.467558	4.02±0.25	4.18±0.33	1.89872e-33	-0.128967	0.374066
CHEMBL6056	Renin	Callithrix jacchus	0.363525	7.47±0.07	7.55±0.09	1.23818e-114	0.324287	-0.188107
CHEMBL2046264	Renin	Macaca fascicularis	0.390155	6.19±0.25	6.03±0.30	6.29449e-39	0.208155	0.246424
CHEMBL2322	Renin	Rattus norvegicus	0.6901	4.61±0.28	4.58±0.30	0.00602479	0.512171	-0.13663
CHEMBL286	Renin	Homo sapiens	0.613557	5.35±0.44	5.56±0.60	2.50195e-17	0.0961196	-0.0266998
CHEMBL2626	Renal dipeptidase	Sus scrofa	0.324011	4.67±0.20	4.74±0.23	4.36204e-16	0.506574	0.132374
CHEMBL2706	Receptor-type tyrosine-protein phosphatase beta	Homo sapiens	0.503979	4.79±0.24	4.74±0.29	0.000134754	0.184303	-0.0777675
CHEMBL3918	Receptor-type tyrosine-protein phosphatase alpha	Homo sapiens	0.554613	4.42±0.17	4.30±0.17	5.15624e-60	0.292049	-0.360247
CHEMBL3521	Receptor-type tyrosine-protein phosphatase F (LAR)	Homo sapiens	0.304301	3.92±0.23	3.82±0.29	1.66788e-15	-0.142601	-0.0319906
CHEMBL6083	Receptor-interacting serine/threonine-protein kinase 4	Homo sapiens	0.858341	4.32±0.12	4.26±0.21	1.46397e-11	-0.0593619	-0.103192
CHEMBL5464	Receptor-interacting serine/threonine-protein kinase 1	Homo sapiens	0.743366	4.14±0.18	4.10±0.23	5.09576e-06	0.0866285	0.501797
CHEMBL5838	Receptor tyrosine-protein kinase erbB-3	Homo sapiens	0.712243	4.01±0.11	4.04±0.14	4.871e-08	0.0943937	0.125801
CHEMBL3009	Receptor protein-tyrosine kinase erbB-4	Homo sapiens	0.508203	3.82±0.30	3.70±0.40	4.19601e-14	0.362216	0.237122
CHEMBL1824	Receptor protein-tyrosine kinase erbB-2	Homo sapiens	0.526183	3.23±0.27	3.44±0.43	3.24965e-34	0.394614	0.395436
CHEMBL2146306	Rac GTPase-activating protein 1	Homo sapiens	0.160754	4.37±0.06	4.37±0.06	0.0079936	-0.247801	0.0542768
CHEMBL3638	RAS guanyl releasing protein 3	Homo sapiens	0.940807	7.12±0.23	7.11±0.24	0.336133	0.235949	0.384979
CHEMBL3959	Quinone reductase 2	Homo sapiens	0.528814	5.50±0.22	5.58±0.30	4.03123e-11	0.180974	-0.249343
CHEMBL3623	Quinone reductase 1)	Homo sapiens	0.554679	4.95±0.11	5.06±0.15	1.63767e-69	0.0463553	0.0649043
CHEMBL2189162	Pyruvate kinase	Staphylococcus aureus (strain MRSA252)	0.378806	5.65±0.46	5.73±0.56	0.000571626	0.810945	0.0523703
CHEMBL3861	Pyruvate dehydrogenase kinase isoform 2	Homo sapiens	0.366698	5.44±0.43	5.61±0.45	1.02031e-16	0.656754	0.0821466
CHEMBL4766	Pyruvate dehydrogenase kinase isoform 1	Homo sapiens	0.626817	4.14±0.43	4.14±0.47	0.942029	0.469801	0.370355
CHEMBL5852	Pyroglutamylated RFamide peptide receptor	Homo sapiens	0.837772	5.17±0.13	5.26±0.23	4.97567e-22	0.199656	0.0270854
CHEMBL5116	Putative uncharacterized serine/threonine-protein kinase SgK110	Homo sapiens	0.654503	3.92±0.12	3.93±0.15	0.0851816	0.0464184	-0.0602696
CHEMBL6169	Putative uncharacterized protein pk7	Plasmodium falciparum	0.0362882	4.99±0.01	5.00±0.02	1.01105e-24	-0.111961	-0.169389
CHEMBL1741200	Putative hexokinase HKDC1	Homo sapiens	0.141554	4.99±0.06	4.95±0.10	5.41155e-28	0.0121975	-0.258404
CHEMBL2188	Purinergic receptor P2Y12	Rattus norvegicus	0.369869	5.06±0.22	5.22±0.21	8.04862e-63	0.449941	-0.211893
CHEMBL2001	Purinergic receptor P2Y12	Homo sapiens	0.426076	4.41±0.48	4.50±0.54	6.49012e-05	0.459666	0.197786
CHEMBL4315	Purinergic receptor P2Y1	Homo sapiens	0.744697	5.22±0.22	5.23±0.23	0.259455	0.266377	0.222211
CHEMBL2935	Purine nucleoside phosphorylase	Bos taurus	0.706748	7.08±0.45	7.05±0.38	0.0465395	0.232085	-0.357181
CHEMBL4338	Purine nucleoside phosphorylase	Homo sapiens	0.894577	5.86±0.23	5.95±0.27	3.92184e-18	-0.164804	0.0687805
CHEMBL1926488	Protoporphyrinogen oxidase	Homo sapiens	0.40624	4.65±0.14	4.65±0.18	0.515464	0.00601641	0.0920005
CHEMBL2366512	Protoporphyrinogen IX oxidase	Zea mays	0.729128	6.03±0.36	6.15±0.51	1.3176e-08	0.332601	0.171605
CHEMBL5568	Proto-oncogene tyrosine-protein kinase ROS	Homo sapiens	0.917173	4.73±0.35	4.56±0.40	1.55126e-21	0.272572	-0.0460832
CHEMBL5331	Proto-oncogene tyrosine-protein kinase MER	Homo sapiens	0.823491	4.95±0.29	4.89±0.37	0.000117948	0.0943101	-0.105103
CHEMBL4977	Proto-oncogene c-JUN	Homo sapiens	0.697889	5.42±0.18	5.59±0.16	4.13954e-100	-0.115824	0.0401002
CHEMBL3974	Proteinase-activated receptor 1	Homo sapiens	0.529187	5.03±0.35	5.27±0.43	1.04866e-38	-0.0949217	0.350952
CHEMBL2219	Protein-tyrosine phosphatase LC-PTP	Homo sapiens	0.75825	3.76±0.28	3.72±0.38	0.0110162	0.291142	0.276561
CHEMBL3236	Protein-tyrosine phosphatase G1	Homo sapiens	0.505495	4.05±0.30	4.19±0.39	8.34308e-18	0.548196	0.49637
CHEMBL3864	Protein-tyrosine phosphatase 2C	Homo sapiens	0.468056	5.04±0.26	5.02±0.24	0.0562808	0.02073	0.0559441
CHEMBL3166	Protein-tyrosine phosphatase 1C	Homo sapiens	0.485897	4.19±0.17	4.07±0.20	1.01925e-41	0.225745	0.0144879
CHEMBL335	Protein-tyrosine phosphatase 1B	Homo sapiens	0.459238	4.37±0.50	4.44±0.53	0.00247207	0.423052	0.264238
CHEMBL3363	Protein-glutamine glutamyltransferase E	Homo sapiens	0.258128	3.90±0.23	3.83±0.26	1.19224e-10	-0.328163	-0.270956
CHEMBL2810	Protein-glutamine gamma-glutamyltransferase K	Homo sapiens	0.41786	4.98±0.10	4.93±0.12	2.28869e-19	-0.028481	-0.239668
CHEMBL2730	Protein-glutamine gamma-glutamyltransferase	Homo sapiens	0.52864	4.58±0.30	4.90±0.38	1.53057e-87	0.175883	-0.0122185
CHEMBL5524	Protein-arginine N-methyltransferase 1	Homo sapiens	0.473444	4.83±0.14	4.76±0.15	2.25793e-24	-0.110582	0.0405017
CHEMBL5469	Protein tyrosine kinase 2 beta	Homo sapiens	0.817652	4.50±0.34	4.19±0.51	1.94043e-49	0.398568	0.166338
CHEMBL2146298	Protein skinhead-1	Caenorhabditis elegans	0.0880649	4.37±0.03	4.36±0.03	1.82039e-11	-0.111458	0.181722
CHEMBL4090	Protein kinase Pfmrk	Plasmodium falciparum	0.59462	4.54±0.19	4.55±0.23	0.200086	0.274212	0.0985734
CHEMBL3032	Protein kinase N2	Homo sapiens	0.727067	4.44±0.13	4.38±0.20	1.71415e-13	-0.128035	-0.160622
CHEMBL3384	Protein kinase N1	Homo sapiens	0.794062	4.40±0.21	4.37±0.22	0.00934468	-0.100281	-0.36826
CHEMBL3438	Protein kinase C zeta	Homo sapiens	0.391142	3.76±0.32	3.45±0.26	6.39042e-117	0.192781	-0.0374681
CHEMBL3920	Protein kinase C theta	Homo sapiens	0.760074	4.36±0.58	4.21±0.54	1.70062e-09	0.281158	0.174805
CHEMBL2595	Protein kinase C nu	Homo sapiens	0.775485	4.29±0.17	4.22±0.19	2.21298e-18	0.0456342	-0.0270918
CHEMBL3863	Protein kinase C mu	Homo sapiens	0.881751	4.85±0.19	4.79±0.31	8.67693e-06	-0.281687	-0.400264
CHEMBL2598	Protein kinase C iota	Homo sapiens	0.427454	3.42±0.23	3.34±0.29	1.94294e-10	0.176621	0.0527189
CHEMBL3604	Protein kinase C gamma	Rattus norvegicus	0.668184	4.96±0.22	5.04±0.34	3.58408e-10	0.197296	0.0679759
CHEMBL2938	Protein kinase C gamma	Homo sapiens	0.636291	3.97±0.59	3.69±0.51	3.95898e-31	0.454179	-0.103888
CHEMBL3616	Protein kinase C eta	Homo sapiens	0.796455	5.48±0.25	5.05±0.34	3.68606e-182	0.180115	-0.373145
CHEMBL3582	Protein kinase C epsilon	Homo sapiens	0.812848	5.71±0.32	5.27±0.43	2.15663e-125	0.0196033	-0.0287414
CHEMBL2996	Protein kinase C delta	Homo sapiens	0.726254	4.21±0.63	3.98±0.54	6.74822e-19	0.358118	0.0637059
CHEMBL3045	Protein kinase C beta	Homo sapiens	0.555432	5.13±0.28	5.15±0.33	0.417342	0.0280452	0.0711196
CHEMBL2567	Protein kinase C alpha	Mus musculus	0.195556	6.67±0.11	6.63±0.08	1.02693e-23	0.100451	0.329495
CHEMBL299	Protein kinase C alpha	Homo sapiens	0.507027	3.37±0.49	3.38±0.39	0.328762	0.231601	0.277847
CHEMBL5891	Protein arginine N-methyltransferase 3	Homo sapiens	0.661731	3.86±0.19	3.85±0.21	0.808881	-0.0956391	-0.194572
CHEMBL5617	Protein Wnt-3a	Mus musculus	0.360221	5.35±0.17	5.29±0.18	2.89461e-16	0.0903831	0.0625686
CHEMBL1293282	Protein Rev	Human immunodeficiency virus type 1 group M subtype B (isolate HXB2)(HIV-1)	0.374944	4.66±0.27	4.50±0.25	3.81951e-44	0.00875402	-0.0809688
CHEMBL1255126	Protein Mdm4	Homo sapiens	0.59595	4.19±0.23	4.29±0.24	1.64133e-19	0.686419	-0.746894
CHEMBL5620	Proteasome subunit beta type-8	Homo sapiens	0.539814	5.75±0.34	5.80±0.42	0.00328077	0.702464	0.154644
CHEMBL4208	Proteasome component C5	Homo sapiens	0.469648	4.84±0.15	4.85±0.16	0.466822	0.189641	0.284207
CHEMBL4662	Proteasome Macropain subunit MB1	Homo sapiens	0.687807	5.62±0.25	5.57±0.36	0.000512073	0.185313	-0.0238948
CHEMBL3492	Proteasome Macropain subunit	Homo sapiens	0.544985	5.28±0.17	5.14±0.17	6.26235e-66	0.412393	0.0602146
CHEMBL2366517	Protease	Human immunodeficiency virus 1	0.912475	6.02±0.28	6.15±0.39	2.06432e-15	-0.054115	0.506362
CHEMBL2099	Prostate specific antigen	Homo sapiens	0.834507	5.97±0.12	5.88±0.11	3.51084e-71	-0.0157154	0.0414466
CHEMBL1995	Prostanoid IP receptor	Homo sapiens	0.50474	4.53±0.15	4.59±0.20	1.42298e-16	0.0170867	0.128055
CHEMBL1987	Prostanoid FP receptor	Homo sapiens	0.508184	4.26±0.27	4.01±0.33	5.8356e-70	0.0736846	-0.0662822
CHEMBL4086	Prostanoid EP4 receptor	Rattus norvegicus	0.596396	6.31±0.21	6.35±0.28	0.001522	0.289855	0.272406
CHEMBL2489	Prostanoid EP4 receptor	Mus musculus	0.515102	5.60±0.32	5.23±0.27	4.67746e-153	0.0491049	-0.284366
CHEMBL1836	Prostanoid EP4 receptor	Homo sapiens	0.623483	4.71±0.44	4.85±0.69	1.06245e-06	0.171052	0.0486129
CHEMBL4336	Prostanoid EP3 receptor	Mus musculus	0.567195	6.07±0.22	5.82±0.28	3.30233e-93	0.274254	0.4348
CHEMBL3710	Prostanoid EP3 receptor	Homo sapiens	0.553992	5.40±0.19	5.44±0.20	7.67302e-05	0.398942	0.238128
CHEMBL4909	Prostanoid EP2 receptor	Rattus norvegicus	0.496466	5.85±0.12	5.91±0.15	5.40184e-24	0.0101579	0.00631769
CHEMBL2488	Prostanoid EP2 receptor	Mus musculus	0.486878	5.05±0.20	5.04±0.23	0.17814	-0.0931114	-0.198013
CHEMBL1881	Prostanoid EP2 receptor	Homo sapiens	0.614776	5.10±0.14	5.05±0.19	9.90418e-14	-0.148828	0.00136522
CHEMBL2181	Prostanoid EP1 receptor	Mus musculus	0.527376	4.63±0.14	4.61±0.20	0.00235575	0.0854163	-0.0258172
CHEMBL1811	Prostanoid EP1 receptor	Homo sapiens	0.541385	5.09±0.37	5.07±0.33	0.220091	0.0387228	0.0422735
CHEMBL3933	Prostanoid DP receptor	Mus musculus	0.57364	5.68±0.41	5.80±0.55	2.31421e-07	0.623109	0.404417
CHEMBL4427	Prostanoid DP receptor	Homo sapiens	0.571755	4.44±0.36	4.65±0.54	7.47203e-23	0.264913	0.409241
CHEMBL4428	Prostaglandin I2 synthase	Homo sapiens	0.519456	3.46±0.24	3.49±0.24	0.00843502	0.639412	0.615724
CHEMBL4411	Prostaglandin E synthase 2	Homo sapiens	0.421339	4.13±0.20	4.07±0.22	1.18167e-09	0.47621	0.620358
CHEMBL5658	Prostaglandin E synthase	Homo sapiens	0.437717	4.56±0.54	4.81±0.71	1.97773e-17	0.710569	0.529253
CHEMBL4035	Prolyl endopeptidase	Rattus norvegicus	0.685904	7.28±0.28	7.44±0.34	6.40388e-28	-0.249857	-0.206201
CHEMBL2461	Prolyl endopeptidase	Sus scrofa	0.554175	7.11±0.12	7.14±0.17	1.22464e-06	-0.000432196	-0.00556273
CHEMBL3202	Prolyl endopeptidase	Homo sapiens	0.767496	4.77±0.22	4.63±0.28	3.2682e-33	-0.100476	0.13074
CHEMBL3301560	Proline--tRNA ligase	Plasmodium falciparum (isolate 3D7)	0	4.60±0.00	4.60±0.00	0.0571914	-5.68129e-15	-4.13785e-16
CHEMBL3638342	Prokineticin receptor 2	Cricetulus griseus	0.47793	4.55±0.53	4.69±0.68	2.58346e-07	0.576493	0.449928
CHEMBL3456	Progesterone receptor	Oryctolagus cuniculus	0.915445	6.53±0.45	6.55±0.53	0.416775	-0.442251	-0.201443
CHEMBL208	Progesterone receptor	Homo sapiens	0.559053	5.84±0.18	5.97±0.22	1.06443e-42	0.110924	0.215476
CHEMBL2146295	Probable nicotinate-nucleotide adenylyltransferase	Staphylococcus aureus (strain N315)	0.158399	4.99±0.10	4.92±0.13	4.09452e-37	-0.146828	-0.0799389
CHEMBL4542	Probable low molecular weight protein-tyrosine-phosphatase	Mycobacterium tuberculosis	0.473465	4.03±0.21	4.00±0.24	0.00445831	-0.107946	0.362011
CHEMBL1741179	Probable DNA dC->dU-editing enzyme APOBEC-3A	Homo sapiens	0.278882	5.09±0.15	4.85±0.17	1.65542e-200	0.38976	-0.343495
CHEMBL4869	Prion protein	Homo sapiens	0.246173	5.40±0.06	5.37±0.08	6.96554e-22	-0.236401	-0.0955644
CHEMBL2321614	Potassium channel subfamily K member 9	Homo sapiens	0.569891	5.26±0.19	5.35±0.24	5.94334e-21	0.351337	0.233705
CHEMBL2321613	Potassium channel subfamily K member 3	Homo sapiens	0.540532	6.58±0.10	6.55±0.14	1.22919e-08	-0.0967772	0.364216
CHEMBL1169598	Polymerase acidic protein	Influenza A virus (A/Puerto Rico/8/1934(H1N1))	0.442997	4.90±0.32	4.94±0.35	0.013973	0.355543	0.224674
CHEMBL1293286	Polyadenylate-binding protein 1	Homo sapiens	0.104557	4.31±0.17	4.13±0.09	1.65005e-193	0.136169	-0.219328
CHEMBL3740	Poly [ADP-ribose] polymerase-1	Mus musculus	0.472691	5.20±0.22	5.33±0.29	1.60963e-28	0.28442	0.326511
CHEMBL3105	Poly [ADP-ribose] polymerase-1	Homo sapiens	0.501339	5.28±0.43	5.71±0.49	1.4159e-88	0.357834	0.0538002
CHEMBL5366	Poly [ADP-ribose] polymerase 2	Homo sapiens	0.673765	5.56±0.31	5.44±0.31	8.81705e-18	-0.425841	-0.249191
CHEMBL1293240	Plectin	Homo sapiens	0.262126	5.05±0.06	5.03±0.07	2.71969e-12	0.325243	0.0607919
CHEMBL2749	Platelet-derived growth factor receptor beta	Mus musculus	0.567947	4.51±0.32	4.66±0.44	1.46578e-17	0.193029	0.163104
CHEMBL1913	Platelet-derived growth factor receptor beta	Homo sapiens	0.842481	4.26±0.56	4.34±0.76	0.0103275	0.274831	0.132985
CHEMBL2007	Platelet-derived growth factor receptor alpha	Homo sapiens	1.01257	4.57±0.32	4.52±0.52	0.00656707	0.359896	0.348486
CHEMBL2163174	Platelet glycoprotein 4	Rattus norvegicus	0.352273	4.20±0.11	4.18±0.12	0.00184227	0.573075	0.419952
CHEMBL250	Platelet activating factor receptor	Homo sapiens	0.374824	3.20±0.36	3.36±0.53	5.01127e-15	0.284513	0.493142
CHEMBL5136	Platelet activating factor receptor	Cavia porcellus	0.576438	5.18±0.21	5.53±0.34	4.82327e-130	-0.138162	-0.112109
CHEMBL3475	Plasminogen activator inhibitor-1	Homo sapiens	0.551227	4.91±0.27	4.90±0.23	0.169309	0.390517	0.171457
CHEMBL3204	Plasminogen	Rattus norvegicus	0.513979	5.08±0.14	4.98±0.23	5.09354e-29	0.318817	0.124545
CHEMBL1801	Plasminogen	Homo sapiens	0.488048	4.53±0.17	4.44±0.23	3.70551e-24	0.255116	0.0193157
CHEMBL4414	Plasmepsin 2	Plasmodium falciparum	0.586519	4.92±0.42	5.02±0.44	9.1093e-08	0.442441	0.0019347
CHEMBL4687	Plasmepsin 1	Plasmodium falciparum	0.535315	4.76±0.47	4.70±0.49	0.0129605	0.35217	-0.0340251
CHEMBL3100	Plasma retinol-binding protein	Homo sapiens	0.666691	6.05±0.22	6.24±0.17	5.01868e-97	-0.109142	-0.154121
CHEMBL2000	Plasma kallikrein	Homo sapiens	0.616733	4.50±0.28	4.73±0.40	1.32578e-43	0.304283	-0.0140547
CHEMBL5399	Pituitary adenylate cyclase-activating polypeptide type I receptor	Homo sapiens	0.625844	5.93±0.07	5.91±0.07	1.25861e-11	0.473001	-0.462374
CHEMBL2366481	Photosystem Q(B) protein	Spinacia oleracea	0.43015	5.39±0.24	5.40±0.23	0.0893895	-0.219788	-0.136187
CHEMBL4374	Photoreceptor-specific nuclear receptor	Homo sapiens	0.457442	5.27±0.13	5.19±0.14	3.90887e-38	-0.0970213	-0.0294691
CHEMBL2349	Phosphorylase kinase gamma subunit 2	Homo sapiens	0.590786	4.21±0.20	4.12±0.24	1.69918e-18	0.082704	-0.0563038
CHEMBL4004	Phosphorylase kinase gamma subunit 1	Homo sapiens	0.8265	4.13±0.26	4.10±0.32	0.0587888	0.192059	-0.0477701
CHEMBL1741162	Phosphomannomutase 2	Homo sapiens	0.385381	3.41±0.17	3.40±0.22	0.360452	0.283421	0.105968
CHEMBL2734	Phospholipase D2	Homo sapiens	0.449543	5.42±0.11	5.47±0.12	3.94096e-24	0.135067	-0.0482605
CHEMBL2536	Phospholipase D1	Homo sapiens	0.439132	5.58±0.11	5.66±0.19	2.52552e-26	-0.112645	0.225644
CHEMBL3964	Phospholipase C-gamma-1	Homo sapiens	0.376876	4.77±0.08	4.75±0.11	6.39797e-08	-0.143508	-0.243897
CHEMBL3474	Phospholipase A2 group IIA	Homo sapiens	0.552755	4.93±0.28	5.00±0.32	3.84065e-07	0.00858777	-0.141415
CHEMBL4715	Phospholipase A2 group 1B	Sus scrofa	0.448148	4.67±0.19	4.73±0.18	1.35326e-12	-0.18856	-0.250043
CHEMBL4426	Phospholipase A2 group 1B	Homo sapiens	0.548149	4.21±0.45	4.38±0.49	1.42074e-16	0.166399	0.00641132
CHEMBL6113	Phosphoethanolamine/phosphocholine phosphatase	Homo sapiens	0.840761	5.35±0.19	5.30±0.23	1.26321e-05	0.157489	0.0987222
CHEMBL3535	Phosphodiesterase 9A	Homo sapiens	0.49454	4.53±0.27	4.72±0.38	1.04357e-31	0.147641	-0.362741
CHEMBL4408	Phosphodiesterase 8B	Homo sapiens	0.905909	5.03±0.32	5.13±0.40	1.79247e-10	-0.0339884	-0.0114916
CHEMBL4640	Phosphodiesterase 8A	Homo sapiens	0.580173	4.33±0.25	4.36±0.40	0.0296331	0.284427	0.0520153
CHEMBL3012	Phosphodiesterase 7A	Homo sapiens	0.449307	5.52±0.18	5.69±0.32	4.08937e-43	0.378659	0.203613
CHEMBL3878	Phosphodiesterase 6A	Homo sapiens	0.468298	4.91±0.39	4.94±0.51	0.235217	0.578783	-0.152472
CHEMBL2304402	Phosphodiesterase 5A	Canis lupus famiaris	0.789071	5.94±0.28	5.92±0.44	0.164925	0.457075	0.246383
CHEMBL3478	Phosphodiesterase 5A	Bos taurus	0.627028	5.93±0.34	6.03±0.42	1.86959e-08	0.278758	0.307057
CHEMBL1827	Phosphodiesterase 5A	Homo sapiens	0.56608	2.71±0.32	3.30±0.94	2.81487e-61	0.325169	0.232348
CHEMBL288	Phosphodiesterase 4D	Homo sapiens	0.546183	5.55±0.23	5.76±0.38	1.2984e-45	0.283883	0.394695
CHEMBL291	Phosphodiesterase 4C	Homo sapiens	0.674362	5.97±0.45	6.01±0.61	0.0931204	0.611328	0.671961
CHEMBL2272	Phosphodiesterase 4B	Mus musculus	0.247623	5.07±0.14	5.07±0.16	0.741496	0.349807	0.150833
CHEMBL275	Phosphodiesterase 4B	Homo sapiens	0.616625	5.91±0.51	5.98±0.67	0.0175298	0.486204	0.334069
CHEMBL3333	Phosphodiesterase 4A	Sus scrofa	0.56663	5.06±0.29	5.07±0.38	0.619285	0.473714	0.52566
CHEMBL254	Phosphodiesterase 4A	Homo sapiens	0.594099	6.00±0.55	6.14±0.65	4.15458e-07	0.185167	0.219699
CHEMBL5129	Phosphodiesterase 3B	Bos taurus	0.638301	4.58±0.12	4.46±0.13	2.86745e-98	0.055154	0.0316065
CHEMBL290	Phosphodiesterase 3B	Homo sapiens	0.469302	5.59±0.16	5.72±0.23	8.21371e-45	0.0560846	0.238069
CHEMBL241	Phosphodiesterase 3A	Homo sapiens	0.522326	5.04±0.26	5.12±0.34	1.6896e-07	0.280343	0.139406
CHEMBL2652	Phosphodiesterase 2A	Homo sapiens	0.476016	4.26±0.35	4.44±0.47	1.11056e-21	0.268436	0.129896
CHEMBL4619	Phosphodiesterase 1C	Homo sapiens	0.547432	5.93±0.33	6.02±0.38	1.88497e-07	-0.403946	0.32705
CHEMBL4425	Phosphodiesterase 1B	Homo sapiens	0.593849	5.09±0.15	5.14±0.19	1.95586e-07	-0.170681	0.300168
CHEMBL2717	Phosphodiesterase 11A	Homo sapiens	0.523104	4.73±0.35	4.83±0.42	8.2105e-08	0.582401	-0.0949265
CHEMBL4409	Phosphodiesterase 10A	Homo sapiens	0.57886	5.32±0.79	5.64±1.02	1.24626e-14	0.253195	0.116851
CHEMBL1770034	Phosphatidylinositol-5-phosphate 4-kinase type-2 gamma	Homo sapiens	0.72022	4.19±0.15	4.12±0.21	5.51279e-19	-0.0681501	-0.0939289
CHEMBL5667	Phosphatidylinositol-5-phosphate 4-kinase type-2 beta	Homo sapiens	0.718851	4.15±0.16	4.08±0.20	2.6091e-18	0.0903468	-0.165151
CHEMBL1908383	Phosphatidylinositol-4-phosphate 5-kinase type-1 gamma	Homo sapiens	0.58538	4.01±0.16	3.88±0.17	1.43195e-67	0.0220171	-0.110387
CHEMBL5969	Phosphatidylinositol-4-phosphate 5-kinase type-1 alpha	Homo sapiens	0.747469	4.12±0.20	4.06±0.25	1.11674e-08	0.161352	-0.0941578
CHEMBL1163120	Phosphatidylinositol-4-phosphate 3-kinase C2 domain-containing subunit gamma	Homo sapiens	0.588318	4.51±0.32	4.26±0.31	2.06288e-68	-0.246443	-0.285246
CHEMBL5554	Phosphatidylinositol-4-phosphate 3-kinase C2 domain-containing beta polypeptide	Homo sapiens	0.837661	4.95±0.29	4.66±0.27	5.06346e-116	-0.120553	-0.234348
CHEMBL1075165	Phosphatidylinositol 3-kinase catalytic subunit type 3	Homo sapiens	0.602992	4.97±0.19	5.02±0.27	3.00578e-07	0.078233	0.589708
CHEMBL2331	Phenylethanolamine N-methyltransferase	Bos taurus	0.442092	4.65±0.17	4.75±0.18	5.37829e-38	0.29507	0.0761667
CHEMBL4617	Phenylethanolamine N-methyltransferase	Homo sapiens	0.577086	5.05±0.15	5.00±0.17	1.1854e-15	0.0225217	0.0539123
CHEMBL3436	Phenylalanyl-tRNA synthetase alpha chain	Staphylococcus aureus	0.725592	6.15±0.15	6.23±0.20	3.23052e-20	0.262035	-0.178749
CHEMBL235	Peroxisome proliferator-activated receptor gamma	Homo sapiens	0.606345	5.03±0.31	5.28±0.40	9.39883e-49	0.35521	0.405368
CHEMBL3979	Peroxisome proliferator-activated receptor delta	Homo sapiens	0.629884	4.72±0.29	4.68±0.33	0.00134432	0.0589251	0.0514352
CHEMBL239	Peroxisome proliferator-activated receptor alpha	Homo sapiens	0.614353	4.63±0.36	4.63±0.30	0.739242	0.0516893	0.168386
CHEMBL4552	Peripheral-type benzodiazepine receptor	Rattus norvegicus	0.625879	4.98±0.74	5.33±0.94	3.8289e-19	0.191816	0.137987
CHEMBL1908381	Peripheral plasma membrane protein CASK	Homo sapiens	0.638099	4.20±0.11	4.15±0.21	1.4011e-11	-0.00837486	-0.108663
CHEMBL1741164	Perilipin-1	Homo sapiens	0.200688	5.40±0.04	5.37±0.04	1.2423e-51	0.0216899	0.153122
CHEMBL5480	Perforin-1	Homo sapiens	0.484353	4.28±0.14	4.32±0.19	2.32151e-07	0.166276	-0.271681
CHEMBL2288	Peptidyl-prolyl cis-trans isomerase NIMA-interacting 1	Homo sapiens	0.697228	4.39±0.17	4.50±0.26	1.01876e-25	0.112458	0.130114
CHEMBL2052031	Peptidyl-prolyl cis-trans isomerase FKBP5	Homo sapiens	0.733683	3.45±0.32	3.42±0.40	0.105024	0.435614	0.403391
CHEMBL4647	Peptide deformylase mitochondrial	Homo sapiens	0.727	4.75±0.41	4.77±0.45	0.323741	0.125696	-0.504706
CHEMBL2367	Peptide deformylase	Staphylococcus aureus subsp. aureus Mu50	0.836097	4.84±0.46	5.06±0.49	9.14278e-25	-0.186744	-0.298975
CHEMBL1795101	Peptide deformylase	Escherichia coli	0.458707	5.46±0.64	5.63±0.65	7.68997e-10	0.440415	0.092289
CHEMBL2593	Peptide N-myristoyltransferase 1	Homo sapiens	0.773536	4.03±0.68	4.16±0.83	0.000288564	0.73418	0.188457
CHEMBL3548	Peptide N-myristoyltransferase 1	Candida albicans (strain SC5314 / ATCC MYA-2876) (Yeast)	0.769602	5.38±0.27	5.52±0.32	2.70925e-26	-0.0773259	0.331271
CHEMBL2714	Pepsin A	Sus scrofa	0.672381	5.59±0.10	5.68±0.14	6.31019e-53	-0.224702	-0.433299
CHEMBL4779	Papain	Carica papaya	0.571792	5.45±0.53	4.98±0.49	4.58231e-90	0.199567	-0.181491
CHEMBL6069	Pantothenate synthetase	Mycobacterium tuberculosis	0.372444	4.36±0.26	4.37±0.27	0.841092	0.0504983	0.085925
CHEMBL1687677	Pancreatic triacylglycerol lipase	Sus scrofa	0.506388	4.28±0.19	4.19±0.16	7.07339e-32	0.276965	0.423394
CHEMBL4632	Palmitoyl-CoA oxidase	Rattus norvegicus	0.503836	5.34±0.15	5.40±0.19	1.43052e-12	0.30487	0.378993
CHEMBL5767	PROBABLE TRANSMEMBRANE CARBONIC ANHYDRASE (CARBONATE DEHYDRATASE) (CARBONIC DEHYDRATASE)	Mycobacterium tuberculosis	0.522182	5.02±0.33	5.30±0.35	2.16955e-70	0.488054	-0.0563975
CHEMBL5416	PITSLRE serine/threonine-protein kinase CDC2L2	Homo sapiens	0.584792	4.60±0.22	4.40±0.34	1.74212e-49	-0.0789409	-0.246426
CHEMBL5808	PITSLRE serine/threonine-protein kinase CDC2L1	Homo sapiens	0.561158	4.57±0.21	4.36±0.33	1.18241e-51	-0.0745749	-0.256185
CHEMBL3268	PI4-kinase beta subunit	Homo sapiens	0.58987	4.78±0.21	4.71±0.26	6.93488e-11	-0.380696	-0.164349
CHEMBL3667	PI4-kinase alpha subunit	Homo sapiens	0.692377	5.72±0.28	5.75±0.32	0.00713834	0.387767	0.24891
CHEMBL3267	PI3-kinase p110-gamma subunit	Homo sapiens	0.612129	4.65±0.58	4.82±0.68	9.80654e-10	0.24906	0.050563
CHEMBL3130	PI3-kinase p110-delta subunit	Homo sapiens	0.701527	4.98±0.56	5.03±0.61	0.0326075	0.385171	0.111691
CHEMBL3145	PI3-kinase p110-beta subunit	Homo sapiens	0.625349	4.90±0.28	4.94±0.35	0.00632182	0.305327	-0.0818234
CHEMBL2499	PI3-kinase p110-alpha subunit	Mus musculus	0.598987	5.68±0.35	5.85±0.46	6.02061e-19	0.24828	-0.317627
CHEMBL4005	PI3-kinase p110-alpha subunit	Homo sapiens	0.54825	5.16±0.53	5.23±0.55	0.00137156	0.296354	-0.0154171
CHEMBL2424508	PHD finger protein 23	Homo sapiens	0.0355578	3.69±0.08	3.70±0.10	0.000308301	0.774008	0.0527855
CHEMBL4896	PDZ-binding kinase	Homo sapiens	0.439718	4.15±0.11	4.05±0.17	1.69909e-45	-0.0641373	-0.00503972
CHEMBL6054	PAS domain-containing serine/threonine-protein kinase	Homo sapiens	0.709768	4.38±0.20	4.27±0.26	4.08793e-22	-0.183396	0.000548197
CHEMBL1770046	P2Y purinoceptor 14	Mus musculus	0.794709	5.99±0.34	6.07±0.36	5.60334e-08	0.290403	0.344494
CHEMBL5720	P2Y purinoceptor 1	Meleagris gallopavo	0.476007	4.60±0.06	4.59±0.08	0.0253491	-0.079544	-0.00289114
CHEMBL2496	P2X purinoceptor 7	Rattus norvegicus	0.558181	5.85±0.31	6.14±0.28	4.16609e-98	-0.0447812	0.0589394
CHEMBL4805	P2X purinoceptor 7	Homo sapiens	0.534577	6.18±0.17	6.26±0.25	1.52602e-18	-0.0447114	0.0309663
CHEMBL2818	P2X purinoceptor 4	Rattus norvegicus	0.239732	4.51±0.11	4.59±0.10	1.72269e-61	0.289109	0.0244944
CHEMBL2104	P2X purinoceptor 4	Homo sapiens	0.600276	4.12±0.17	4.19±0.21	3.57523e-16	0.147831	0.131717
CHEMBL4824	P2X purinoceptor 3	Rattus norvegicus	0.769321	5.83±0.15	5.68±0.15	7.42943e-101	0.0695507	-0.0120693
CHEMBL2998	P2X purinoceptor 3	Homo sapiens	0.36079	5.40±0.48	5.56±0.63	3.76376e-10	0.213619	0.267345
CHEMBL2135	P2X purinoceptor 2	Rattus norvegicus	0.529427	5.11±0.20	5.13±0.18	0.00823008	-0.0856371	0.166363
CHEMBL2531	P2X purinoceptor 2	Homo sapiens	0.483033	4.45±0.15	4.31±0.18	4.83496e-73	0.281734	-0.172894
CHEMBL5378	P-selectin	Homo sapiens	0.531021	4.76±0.27	4.92±0.23	3.45678e-48	0.218695	0.308302
CHEMBL2573	P-glycoprotein 3	Mus musculus	0.609654	4.19±0.23	4.27±0.33	4.07392e-10	?	?
CHEMBL3467	P-glycoprotein 1	Mus musculus	0.552515	4.04±0.22	4.26±0.35	1.87128e-54	0.198712	0.596939
CHEMBL4302	P-glycoprotein 1	Homo sapiens	0.451245	4.36±0.40	4.53±0.54	3.21742e-14	?	?
CHEMBL3996	Oxytocin receptor	Rattus norvegicus	0.461624	4.63±0.68	4.66±0.90	0.40139	0.309634	-0.146814
CHEMBL2049	Oxytocin receptor	Homo sapiens	0.641781	6.18±0.14	6.16±0.21	0.181037	0.0588861	-0.037999
CHEMBL3544	Orphan nuclear receptor LRH-1	Homo sapiens	0.249235	5.45±0.10	5.41±0.13	3.08604e-18	-0.0679674	0.0642677
CHEMBL4792	Orexin receptor 2	Homo sapiens	0.625156	4.02±0.63	4.21±0.93	3.09825e-07	0.40135	0.20344
CHEMBL1075232	Orexin receptor 1	Rattus norvegicus	0.57035	6.42±0.16	6.55±0.24	7.56182e-42	0.185249	0.135575
CHEMBL5113	Orexin receptor 1	Homo sapiens	0.517828	5.26±0.21	5.39±0.32	1.92895e-26	0.116004	0.191411
CHEMBL3638334	Opioid growth factor receptor-like protein 1	Homo sapiens	0.431162	6.92±0.22	7.05±0.26	4.22848e-32	-0.303074	-0.0259933
CHEMBL5848	Oligo-1,6-glucosidase	Saccharomyces cerevisiae S288c	0.239841	4.10±0.17	4.19±0.09	3.75141e-48	-0.0319947	0.320002
CHEMBL1293266	Nucleotide-binding oligomerization domain-containing protein 2	Homo sapiens	0.508438	4.36±0.27	4.32±0.34	0.00533428	0.423362	0.01062
CHEMBL1293222	Nucleotide-binding oligomerization domain-containing protein 1	Homo sapiens	0.635982	4.78±0.21	4.77±0.30	0.507395	0.233909	0.0655541
CHEMBL1293229	Nuclear receptor subfamily 4 group A member 1	Homo sapiens	0.256939	4.77±0.11	4.64±0.15	1.72451e-87	-0.0932655	0.0464298
CHEMBL1795094	Nuclear receptor subfamily 0 group B member 1	Homo sapiens	0.262172	4.38±0.13	4.34±0.15	1.02665e-12	0.0856685	0.0648002
CHEMBL1615382	Nuclear receptor coactivator 3	Homo sapiens	0.431347	5.27±0.13	5.22±0.15	1.23005e-12	-0.0445647	-0.123918
CHEMBL1615387	Nuclear receptor coactivator 1	Homo sapiens	0.296222	4.77±0.10	4.69±0.14	2.15944e-38	0.0694756	0.0968842
CHEMBL1741186	Nuclear receptor ROR-gamma	Homo sapiens	0.622796	4.01±0.65	4.07±0.80	0.0540101	0.647839	0.496923
CHEMBL5868	Nuclear receptor ROR-alpha	Homo sapiens	0.55465	5.45±0.25	5.16±0.34	1.37914e-86	-0.0487461	0.262606
CHEMBL5533	Nuclear factor NF-kappa-B p65 subunit	Homo sapiens	0.550493	5.18±0.35	5.15±0.39	0.17383	-0.375847	-0.342764
CHEMBL3251	Nuclear factor NF-kappa-B p105 subunit	Homo sapiens	0.556793	4.68±0.12	4.61±0.11	3.81665e-51	-0.000942863	0.00644802
CHEMBL304	Norepinephrine transporter	Rattus norvegicus	0.602468	6.02±0.28	5.89±0.23	1.91388e-31	-0.14723	-0.137122
CHEMBL222	Norepinephrine transporter	Homo sapiens	0.661944	3.00±0.48	3.61±0.80	9.07976e-79	-0.0566297	0.32268
CHEMBL1293303	Nonstructural protein 1	Influenza A virus	0.427412	4.67±0.15	4.55±0.24	1.96474e-35	-0.183784	-0.257459
CHEMBL5334	Non-receptor tyrosine-protein kinase TNK1	Homo sapiens	0.991787	4.23±0.30	4.26±0.40	0.0279533	0.233056	0.0609538
CHEMBL3621	Nociceptin receptor	Mus musculus	0.964048	6.54±0.06	6.40±0.08	4.2643531309E-312	0.285899	-0.141708
CHEMBL4503	Nociceptin receptor	Rattus norvegicus	0.523057	7.26±0.14	7.19±0.18	3.40644e-18	0.65092	-0.727076
CHEMBL2014	Nociceptin receptor	Homo sapiens	0.634359	5.72±0.38	5.86±0.43	2.89583e-13	0.263578	-0.14412
CHEMBL4802	Nitric-oxide synthase, endothelial	Bos taurus	0.312728	4.39±0.19	4.36±0.13	2.5112e-05	-0.263119	0.512803
CHEMBL4803	Nitric-oxide synthase, endothelial	Homo sapiens	0.56061	4.69±0.15	4.68±0.18	0.0304575	-0.126076	-0.0969678
CHEMBL3048	Nitric-oxide synthase, brain	Rattus norvegicus	0.374649	3.13±0.12	3.28±0.19	4.87515e-74	0.000670714	0.0853127
CHEMBL3568	Nitric-oxide synthase, brain	Homo sapiens	0.549297	4.94±0.20	5.06±0.24	5.53194e-33	0.191477	0.275487
CHEMBL3464	Nitric oxide synthase, inducible	Mus musculus	0.464028	2.82±0.18	3.01±0.26	3.66634e-68	-0.0300491	0.118173
CHEMBL4481	Nitric oxide synthase, inducible	Homo sapiens	0.691058	5.31±0.22	5.46±0.31	1.50988e-31	0.14948	-0.1213
CHEMBL5221	Nischarin	Rattus norvegicus	0.825848	5.73±0.27	5.98±0.27	1.81136e-85	-0.127662	0.401342
CHEMBL3923	Nischarin	Homo sapiens	0.840582	5.45±0.17	5.57±0.30	1.33307e-23	-0.118947	-0.0740943
CHEMBL2027	Niemann-Pick C1-like protein 1	Homo sapiens	0.341291	4.84±0.26	4.73±0.29	1.04886e-16	0.412776	-0.0895436
CHEMBL2366408	Nicotinic acetylcholine receptor alpha 5 subunit	Musca domestica	0.69886	5.27±0.30	5.15±0.27	1.67105e-19	-0.18019	-0.372377
CHEMBL1744525	Nicotinamide phosphoribosyltransferase	Homo sapiens	0.740848	4.95±1.06	5.17±1.25	2.85258e-05	0.607211	0.20725
CHEMBL5048	Neutral cholesterol ester hydrolase 1	Homo sapiens	0.459074	4.12±0.20	4.24±0.26	3.74435e-28	-0.171296	-0.249407
CHEMBL4898	Neurotrophic tyrosine kinase receptor type 2	Homo sapiens	0.672713	4.13±0.35	4.10±0.43	0.0867939	0.420628	0.31122
CHEMBL2514	Neurotensin receptor 2	Homo sapiens	0.650194	6.54±0.13	6.53±0.11	0.367246	0.162035	-0.185812
CHEMBL3027	Neurotensin receptor 1	Rattus norvegicus	0.807001	4.46±0.26	4.41±0.36	0.000857991	0.416336	-0.384324
CHEMBL4123	Neurotensin receptor 1	Homo sapiens	0.900179	5.18±0.31	5.00±0.31	1.89586e-38	0.301549	-0.247998
CHEMBL5174	Neuropilin-1	Homo sapiens	0.27688	4.67±0.04	4.66±0.07	0.191695	-0.113343	0.367406
CHEMBL1293293	Neuropeptides B/W receptor type 1	Homo sapiens	0.555998	3.96±0.15	4.05±0.23	7.07684e-22	0.0937896	0.422803
CHEMBL2548	Neuropeptide Y receptor type 5	Rattus norvegicus	0.543756	7.77±0.13	7.98±0.14	2.25308e-217	-0.306425	-0.0711466
CHEMBL3802	Neuropeptide Y receptor type 5	Mus musculus	0.662851	6.97±0.43	7.08±0.55	7.60634e-07	0.24017	-0.242626
CHEMBL4561	Neuropeptide Y receptor type 5	Homo sapiens	0.639722	6.08±0.23	6.27±0.34	2.73666e-42	-0.305795	0.228392
CHEMBL4877	Neuropeptide Y receptor type 4	Homo sapiens	0.570021	4.04±0.19	3.95±0.17	2.78585e-34	0.751667	-0.688323
CHEMBL3309	Neuropeptide Y receptor type 2	Rattus norvegicus	0.89906	4.25±0.20	4.31±0.22	3.22148e-11	0.542312	-0.578317
CHEMBL4018	Neuropeptide Y receptor type 2	Homo sapiens	0.402126	3.12±0.19	3.33±0.42	7.9273e-38	0.597186	-0.274783
CHEMBL4777	Neuropeptide Y receptor type 1	Homo sapiens	0.548713	2.71±0.29	3.01±0.62	9.58406e-39	0.393702	0.0565805
CHEMBL5162	Neuropeptide S receptor	Homo sapiens	0.585612	5.57±0.53	5.67±0.60	4.13281e-05	0.458014	0.336734
CHEMBL5952	Neuropeptide FF receptor 2	Homo sapiens	0.571461	5.23±0.36	5.26±0.40	0.0436598	0.469041	-0.373169
CHEMBL5951	Neuropeptide FF receptor 1	Homo sapiens	0.543025	5.85±0.18	5.79±0.28	1.24518e-07	0.419012	-0.412003
CHEMBL3068	Neuronal acetylcholine receptor subunit alpha-3	Homo sapiens	0.648661	5.13±0.36	5.26±0.34	2.33495e-18	0.0160952	0.0229047
CHEMBL2492	Neuronal acetylcholine receptor protein alpha-7 subunit	Homo sapiens	0.604953	4.91±0.27	5.07±0.37	3.68276e-25	0.25839	-0.11808
CHEMBL4980	Neuronal acetylcholine receptor protein alpha-7 subunit	Rattus norvegicus	0.656958	4.52±0.44	5.04±0.63	2.27148e-85	0.110472	0.197609
CHEMBL1882	Neuronal acetylcholine receptor protein alpha-4 subunit	Homo sapiens	0.692573	6.03±0.28	6.20±0.36	1.95216e-28	-0.0183557	-0.0301469
CHEMBL307	Neuronal acetylcholine receptor protein alpha-4 subunit	Rattus norvegicus	0.74834	6.33±0.51	6.22±0.65	2.78097e-05	-0.367863	-0.272345
CHEMBL3461	Neuronal acetylcholine receptor protein alpha-10 subunit	Rattus norvegicus	0.65003	5.16±0.18	5.18±0.20	0.00905815	-0.102983	0.0430352
CHEMBL3636	Neuromedin B receptor	Homo sapiens	0.428011	4.84±0.42	4.92±0.49	6.73355e-05	0.50645	0.119578
CHEMBL3154	Neurokinin 3 receptor	Rattus norvegicus	0.723591	4.77±0.42	4.89±0.57	7.80045e-07	0.203716	-0.21888
CHEMBL4429	Neurokinin 3 receptor	Homo sapiens	0.522094	4.97±0.49	5.16±0.65	1.24492e-13	0.337934	0.121983
CHEMBL3433	Neurokinin 2 receptor	Oryctolagus cuniculus	0.654981	5.45±0.21	5.31±0.26	8.85113e-36	-0.375521	0.0714202
CHEMBL2304405	Neurokinin 2 receptor	Mesocricetus auratus	0.752634	4.48±0.34	4.45±0.43	0.0539076	0.408019	-0.477454
CHEMBL4554	Neurokinin 2 receptor	Rattus norvegicus	0.717503	6.17±0.20	6.27±0.26	2.45062e-19	-0.384373	0.416009
CHEMBL2327	Neurokinin 2 receptor	Homo sapiens	0.48142	2.83±0.47	3.08±0.88	6.03942e-13	0.589099	0.46471
CHEMBL4027	Neurokinin 1 receptor	Rattus norvegicus	0.883882	5.43±0.29	5.38±0.43	0.00265299	0.232235	-0.0414042
CHEMBL3942	Neurokinin 1 receptor	Cavia porcellus	0.701414	5.38±0.39	5.68±0.50	1.31612e-47	0.189766	0.289955
CHEMBL249	Neurokinin 1 receptor	Homo sapiens	0.586779	2.79±0.49	3.32±1.14	4.2742e-35	0.410579	0.577324
CHEMBL3559643	Neuraminidase	Influenza A virus (strain A/USSR/90/1977 H1N1)	0.552004	5.22±0.15	5.20±0.19	0.0231902	0.042129	-0.0708239
CHEMBL3377	Neuraminidase	Influenza B virus (strain B/Lee/1940)	0.680537	5.81±0.21	5.79±0.27	0.0319906	-0.412884	0.224914
CHEMBL2051	Neuraminidase	Influenza A virus (A/Puerto Rico/8/1934(H1N1))	0.703814	5.25±0.44	5.28±0.40	0.0338948	0.105462	-0.108267
CHEMBL2815	Nerve growth factor receptor Trk-A	Homo sapiens	0.751313	4.12±0.35	4.11±0.51	0.711338	0.41237	-0.0310811
CHEMBL3768	Neprilysin	Oryctolagus cuniculus	0.586794	6.74±0.23	6.82±0.26	1.65279e-13	-0.0639887	-0.0821292
CHEMBL3369	Neprilysin	Rattus norvegicus	0.770855	5.89±0.43	6.09±0.53	6.29313e-20	-0.125143	-0.105023
CHEMBL1944	Neprilysin	Homo sapiens	0.861692	4.98±0.44	5.09±0.52	1.12721e-06	-0.392527	0.330951
CHEMBL5698	NUAK family SNF1-like kinase 2	Homo sapiens	1.0912	4.72±0.24	4.66±0.31	2.91378e-06	0.141905	-0.129873
CHEMBL5784	NUAK family SNF1-like kinase 1	Homo sapiens	0.857921	4.36±0.31	4.26±0.34	1.52517e-11	0.201108	-0.164271
CHEMBL5608	NT-3 growth factor receptor	Homo sapiens	0.915188	4.37±0.27	4.34±0.34	0.00964518	0.170298	0.213326
CHEMBL1293269	NS3	Hepatitis C virus	0.452765	4.49±0.24	4.48±0.25	0.519703	0.292393	0.294535
CHEMBL1250375	NADPH oxidase 4	Homo sapiens	0.318351	5.24±0.34	5.20±0.42	0.0136019	-0.108953	-0.595619
CHEMBL1287628	NADPH oxidase 1	Homo sapiens	0.720074	3.97±0.18	3.99±0.26	0.0260828	-0.00291903	-0.264214
CHEMBL4497	NADH-ubiquinone oxidoreductase chain 1	Bos taurus	0.740245	4.72±0.76	4.80±0.84	0.0145612	0.732173	0.614281
CHEMBL4461	NAD-dependent deacetylase sirtuin 3	Homo sapiens	0.542594	4.37±0.21	4.26±0.27	3.56849e-24	0.160628	-0.460446
CHEMBL4462	NAD-dependent deacetylase sirtuin 2	Homo sapiens	0.417775	4.59±0.19	4.67±0.20	6.29874e-19	0.158298	-0.0617934
CHEMBL4506	NAD-dependent deacetylase sirtuin 1	Homo sapiens	0.432703	4.46±0.20	4.39±0.18	1.62183e-16	0.242714	-0.381462
CHEMBL1741208	NACHT, LRR and PYD domains-containing protein 3	Homo sapiens	0.280658	5.22±0.06	5.21±0.07	0.0738202	0.0382957	-0.0474451
CHEMBL2384898	N-arachidonyl glycine receptor	Homo sapiens	0.239984	4.19±0.10	4.20±0.15	0.0922847	0.338394	0.314053
CHEMBL2034805	N-acylethanolamine-hydrolyzing acid amidase	Rattus norvegicus	0.787958	4.85±0.40	4.91±0.45	0.000815763	0.503917	0.386853
CHEMBL5320	Myotonin-protein kinase	Homo sapiens	0.795193	4.41±0.12	4.28±0.15	1.83812e-91	-0.0420431	-0.178343
CHEMBL5654	Myosin-IIIB	Homo sapiens	0.474512	3.86±0.15	3.83±0.19	3.82745e-06	0.224461	0.0558453
CHEMBL3062	Myosin light chain kinase, smooth muscle	Gallus gallus	0.661916	4.34±0.25	4.24±0.30	4.22182e-17	0.486903	-0.461437
CHEMBL2428	Myosin light chain kinase, smooth muscle	Homo sapiens	0.661589	4.75±0.15	4.65±0.20	4.23356e-29	-0.0424087	-0.150373
CHEMBL5426	Myosin light chain kinase family member 4	Homo sapiens	0.744678	4.26±0.12	4.27±0.21	0.571592	-0.0163923	-0.259812
CHEMBL4627	Myosin light chain kinase	Homo sapiens	0.996274	4.28±0.14	4.26±0.19	0.0203452	-0.0827707	-0.152068
CHEMBL5546	Myosin IIIA	Homo sapiens	0.467371	3.88±0.14	3.86±0.18	0.115671	0.115911	0.0270482
CHEMBL2439	Myeloperoxidase	Homo sapiens	0.537624	4.96±0.49	5.31±0.44	1.52957e-60	-0.414192	-0.128663
CHEMBL5684	Muscle, skeletal receptor tyrosine protein kinase	Homo sapiens	0.919212	4.10±0.28	4.01±0.35	6.2109e-09	0.159477	0.0676923
CHEMBL3526	Muscle glycogen phosphorylase	Homo sapiens	0.655742	5.82±0.22	5.80±0.20	0.0799067	0.245112	0.235718
CHEMBL2035	Muscarinic acetylcholine receptor M5	Homo sapiens	0.629187	2.96±0.52	3.11±0.48	1.85863e-12	0.166174	0.28307
CHEMBL317	Muscarinic acetylcholine receptor M4	Rattus norvegicus	1.02946	5.87±0.37	5.75±0.30	3.61381e-17	0.279689	0.272373
CHEMBL1821	Muscarinic acetylcholine receptor M4	Homo sapiens	0.649928	3.05±0.64	3.16±0.55	2.72844e-05	0.165397	0.313881
CHEMBL320	Muscarinic acetylcholine receptor M3	Rattus norvegicus	0.75457	5.28±0.34	5.25±0.47	0.07746	0.0146639	0.0462846
CHEMBL5498	Muscarinic acetylcholine receptor M3	Cavia porcellus	0.585561	5.06±0.58	5.40±0.75	2.40434e-27	0.0976437	0.121595
CHEMBL245	Muscarinic acetylcholine receptor M3	Homo sapiens	0.656029	3.09±0.70	3.42±0.88	3.44313e-20	0.415633	0.446575
CHEMBL309	Muscarinic acetylcholine receptor M2	Rattus norvegicus	0.697949	5.52±0.53	5.49±0.48	0.244321	0.350902	0.277274
CHEMBL211	Muscarinic acetylcholine receptor M2	Homo sapiens	0.684759	3.17±0.76	3.43±0.81	2.59083e-14	0.34354	0.362655
CHEMBL276	Muscarinic acetylcholine receptor M1	Rattus norvegicus	0.574122	5.61±0.49	5.69±0.38	1.09917e-05	0.136379	0.138092
CHEMBL216	Muscarinic acetylcholine receptor M1	Homo sapiens	0.701103	3.15±0.76	3.41±0.76	7.52974e-15	0.232353	0.299311
CHEMBL3004	Multidrug resistance-associated protein 1	Homo sapiens	0.487463	4.90±0.24	4.89±0.30	0.408072	0.251009	-0.0972676
CHEMBL3041	Mu opioid receptor	Bos taurus	0.68768	7.17±0.18	7.12±0.22	6.76128e-06	0.392266	0.0299834
CHEMBL2858	Mu opioid receptor	Mus musculus	0.63374	5.10±0.56	5.37±0.72	1.44799e-20	0.23895	-0.0434837
CHEMBL4354	Mu opioid receptor	Cavia porcellus	0.716512	6.21±0.20	6.26±0.21	1.43922e-06	0.0129739	-0.0432042
CHEMBL270	Mu opioid receptor	Rattus norvegicus	0.660666	5.34±0.41	5.58±0.45	3.64303e-35	0.131904	-0.111509
CHEMBL233	Mu opioid receptor	Homo sapiens	0.64336	2.86±0.46	3.29±0.85	9.4264e-39	0.224211	0.220827
CHEMBL2203	Motilin receptor	Homo sapiens	0.77009	4.99±0.49	5.10±0.59	8.66016e-06	0.358071	0.0524063
CHEMBL1293258	Mothers against decapentaplegic homolog 3	Homo sapiens	0.271001	5.02±0.09	5.01±0.10	0.0140502	-0.223833	-0.426341
CHEMBL5774	Monoglyceride lipase	Mus musculus	0.998732	5.93±0.42	5.40±0.40	6.05111e-161	0.0296098	0.0507078
CHEMBL3321	Monoglyceride lipase	Rattus norvegicus	0.390198	5.31±0.23	5.32±0.26	0.111196	-0.182144	-0.304344
CHEMBL4191	Monoglyceride lipase	Homo sapiens	0.538341	5.05±0.26	5.23±0.30	3.47066e-42	0.172291	-0.0340613
CHEMBL4360	Monocarboxylate transporter 1	Homo sapiens	0.606639	6.89±0.13	6.83±0.19	4.56241e-14	0.377341	0.0725565
CHEMBL2756	Monoamine oxidase B	Bos taurus	0.828698	4.62±0.28	4.89±0.38	1.39031e-65	0.156231	0.28324
CHEMBL2993	Monoamine oxidase B	Rattus norvegicus	0.685734	4.72±0.30	4.96±0.34	1.3111e-56	0.154162	0.23348
CHEMBL2039	Monoamine oxidase B	Homo sapiens	0.665286	5.42±0.30	5.22±0.38	3.7083e-38	-0.158865	0.14442
CHEMBL3254	Monoamine oxidase A	Bos taurus	0.717796	6.84±0.31	6.97±0.36	8.62815e-16	0.302153	-0.0500569
CHEMBL3358	Monoamine oxidase A	Rattus norvegicus	0.644443	4.96±0.50	5.22±0.37	1.74675e-41	0.0613233	-0.196019
CHEMBL1951	Monoamine oxidase A	Homo sapiens	0.619887	2.87±0.32	3.45±0.54	1.01337e-143	-0.0852256	0.21879
CHEMBL3886	Mixed lineage kinase 7	Homo sapiens	0.570282	3.95±0.24	3.95±0.30	0.788393	0.228339	0.294931
CHEMBL4852	Mitogen-activated protein kinase kinase kinase kinase 5	Homo sapiens	1.02879	4.08±0.43	4.17±0.56	6.49597e-05	0.349968	0.304584
CHEMBL6166	Mitogen-activated protein kinase kinase kinase kinase 4	Homo sapiens	1.04231	3.83±0.18	3.99±0.29	1.09139e-43	0.00230381	0.0190625
CHEMBL5432	Mitogen-activated protein kinase kinase kinase kinase 3	Homo sapiens	1.02994	4.15±0.29	4.21±0.36	0.000102781	0.266487	0.115165
CHEMBL5330	Mitogen-activated protein kinase kinase kinase kinase 2	Homo sapiens	0.971011	4.17±0.20	4.14±0.27	0.018603	0.158599	0.18405
CHEMBL5749	Mitogen-activated protein kinase kinase kinase kinase 1	Homo sapiens	1.07929	4.28±0.28	4.31±0.36	0.144369	0.219859	0.0368871
CHEMBL2872	Mitogen-activated protein kinase kinase kinase 9	Homo sapiens	0.853738	4.52±0.18	4.49±0.25	0.0244189	0.0663605	0.0804767
CHEMBL4899	Mitogen-activated protein kinase kinase kinase 8	Homo sapiens	0.79189	4.51±0.13	4.48±0.19	1.62298e-06	0.235026	0.384618
CHEMBL5776	Mitogen-activated protein kinase kinase kinase 7	Homo sapiens	0.896592	4.62±0.24	4.53±0.26	2.54151e-13	0.0700181	0.0195923
CHEMBL1163123	Mitogen-activated protein kinase kinase kinase 6	Homo sapiens	0.27393	3.69±0.09	3.65±0.10	1.48819e-22	0.0664782	0.0336982
CHEMBL5285	Mitogen-activated protein kinase kinase kinase 5	Homo sapiens	0.542386	4.33±0.12	4.29±0.17	6.20856e-12	0.00621824	-0.00807196
CHEMBL4853	Mitogen-activated protein kinase kinase kinase 4	Homo sapiens	0.581946	3.79±0.19	3.81±0.24	0.0207056	0.247868	0.166353
CHEMBL5970	Mitogen-activated protein kinase kinase kinase 3	Homo sapiens	0.975823	4.28±0.22	4.34±0.23	2.1109e-10	0.100478	-0.0650651
CHEMBL5914	Mitogen-activated protein kinase kinase kinase 2	Homo sapiens	1.12697	4.38±0.28	4.41±0.28	0.00606439	0.0867075	-0.132149
CHEMBL1163127	Mitogen-activated protein kinase kinase kinase 15	Homo sapiens	0.449262	3.83±0.10	3.82±0.13	0.133858	0.0216532	-0.0932133
CHEMBL5888	Mitogen-activated protein kinase kinase kinase 14	Homo sapiens	0.708153	5.05±0.72	5.16±0.81	0.00114876	0.381081	-0.00929485
CHEMBL1163124	Mitogen-activated protein kinase kinase kinase 13	Homo sapiens	0.794063	3.98±0.31	3.95±0.39	0.121535	0.310038	0.0436917
CHEMBL1908389	Mitogen-activated protein kinase kinase kinase 12	Homo sapiens	0.751734	4.17±0.27	4.18±0.32	0.559187	-0.105465	-0.113053
CHEMBL2708	Mitogen-activated protein kinase kinase kinase 11	Homo sapiens	0.720171	4.25±0.22	4.30±0.28	2.15661e-05	0.0430925	0.185087
CHEMBL2873	Mitogen-activated protein kinase kinase kinase 10	Homo sapiens	0.796524	4.67±0.22	4.56±0.31	2.29446e-19	0.137551	0.0904119
CHEMBL3956	Mitogen-activated protein kinase kinase kinase 1	Homo sapiens	0.56157	4.12±0.10	4.04±0.14	1.34674e-49	0.0185766	-0.0115976
CHEMBL5332	Mitogen-activated protein kinase 7	Homo sapiens	0.679372	4.43±0.12	4.34±0.20	3.20803e-34	0.127284	-0.218414
CHEMBL5121	Mitogen-activated protein kinase 6	Homo sapiens	0.423792	4.15±0.12	4.06±0.20	1.88815e-27	-0.0560513	-0.0990681
CHEMBL5759	Mitogen-activated protein kinase 4	Homo sapiens	0.219335	3.75±0.05	3.71±0.07	6.32164e-55	-0.0755849	-0.11314
CHEMBL5510	Mitogen-activated protein kinase 3	Mus musculus	0.644902	7.40±0.12	7.41±0.16	0.0475451	0.277211	0.410744
CHEMBL5198	Mitogen-activated protein kinase 15	Homo sapiens	1.01938	4.94±0.20	4.63±0.26	7.33701e-159	0.00043745	-0.152739
CHEMBL3301559	Mitogen-activated protein kinase	Plasmodium falciparum	0	5.00±0.00	5.00±0.00	?	?	?
CHEMBL1741180	Mitochondrial import inner membrane translocase subunit TIM23	Saccharomyces cerevisiae S288c	0.266935	5.07±0.12	5.00±0.11	3.41935e-46	-0.136613	0.002045
CHEMBL1741194	Mitochondrial import inner membrane translocase subunit TIM10	Saccharomyces cerevisiae S288c	0.293536	4.86±0.13	4.78±0.14	1.02709e-42	-0.145787	-0.0785413
CHEMBL5518	Misshapen-like kinase 1	Homo sapiens	0.825787	4.27±0.25	4.31±0.31	0.00488537	0.123389	0.135638
CHEMBL1994	Mineralocorticoid receptor	Homo sapiens	0.61124	5.56±0.18	5.61±0.22	9.05503e-08	-0.0283267	-0.0749153
CHEMBL1163128	Microtubule-associated serine/threonine-protein kinase 1	Homo sapiens	0.510098	3.91±0.10	3.88±0.13	4.79339e-08	-0.0267208	-0.152185
CHEMBL1293224	Microtubule-associated protein tau	Homo sapiens	0.622152	6.01±0.24	5.99±0.24	0.0309072	-0.0254069	-0.291246
CHEMBL2569	Microsomal triglyceride transfer protein large subunit	Homo sapiens	0.457794	6.67±0.19	6.75±0.28	1.16324e-11	0.459478	0.526407
CHEMBL2802	Microbial collagenase	Clostridium perfringens (strain 13 / Type A)	0.273029	4.33±0.24	4.40±0.25	1.51936e-09	0.0502339	-0.00533274
CHEMBL2146303	Methionyl-tRNA synthetase, putative	Trypanosoma brucei brucei (strain 927/4 GUTat10.1)	0.255796	5.22±0.06	5.23±0.09	0.0103019	0.186193	0.0190885
CHEMBL3367	Methionyl-tRNA synthetase	Escherichia coli K-12	0.436243	6.30±0.20	6.38±0.26	2.00427e-15	0.244938	0.483197
CHEMBL2870	Methionyl-tRNA synthetase	Homo sapiens	0.497886	5.09±0.17	5.10±0.20	0.0899199	0.213954	0.0349026
CHEMBL3922	Methionine aminopeptidase 2	Homo sapiens	0.497321	5.25±0.43	5.51±0.58	1.65667e-27	0.295235	0.192567
CHEMBL2526	Methionine aminopeptidase 1	Saccharomyces cerevisiae S288c	0.62642	4.51±0.20	4.46±0.19	8.31941e-09	0.0430118	0.130638
CHEMBL2474	Methionine aminopeptidase 1	Homo sapiens	0.547149	4.24±0.19	4.34±0.22	7.8117e-26	0.31259	0.151754
CHEMBL3423	Methionine aminopeptidase	Escherichia coli K-12	0.485983	4.82±0.21	4.95±0.20	1.03936e-46	0.286905	0.0693578
CHEMBL1169599	Metastin receptor	Rattus norvegicus	0.237289	7.95±0.04	7.87±0.05	3.9689e-212	0.881413	-0.781437
CHEMBL5413	Metastin receptor	Homo sapiens	0.601493	7.10±0.32	6.99±0.34	5.71864e-13	0.0838504	-0.0605351
CHEMBL2564	Metabotropic glutamate receptor 5	Rattus norvegicus	0.759042	4.99±0.35	5.16±0.36	1.30577e-28	-0.00117362	0.0276318
CHEMBL3227	Metabotropic glutamate receptor 5	Homo sapiens	0.815029	4.91±0.32	5.25±0.41	5.75493e-82	-0.00679202	0.112259
CHEMBL2736	Metabotropic glutamate receptor 4	Homo sapiens	0.639781	4.02±0.32	3.99±0.43	0.185924	-0.0596248	-0.0296831
CHEMBL2888	Metabotropic glutamate receptor 3	Homo sapiens	0.747605	4.75±0.44	4.68±0.49	0.000607352	0.156164	-0.257895
CHEMBL3067	Metabotropic glutamate receptor 3	Rattus norvegicus	0.399832	5.41±0.20	5.53±0.25	2.37016e-29	-0.00851747	0.200793
CHEMBL5137	Metabotropic glutamate receptor 2	Homo sapiens	0.849057	4.75±0.53	4.74±0.76	0.615574	0.433115	0.231045
CHEMBL2851	Metabotropic glutamate receptor 2	Rattus norvegicus	0.46946	4.91±0.26	5.12±0.36	3.47777e-46	0.148029	0.145709
CHEMBL4477	Metabotropic glutamate receptor 1	Rattus norvegicus	0.727395	4.61±0.23	4.96±0.45	1.6798e-86	0.216658	0.148223
CHEMBL3772	Metabotropic glutamate receptor 1	Homo sapiens	0.670339	4.88±0.67	4.96±0.87	0.0224526	0.374154	0.367069
CHEMBL1615381	Menin	Homo sapiens	0.561022	4.86±0.24	4.82±0.30	0.00122455	0.434885	-0.160929
CHEMBL1946	Melatonin receptor 1B	Homo sapiens	0.693329	5.48±0.77	5.87±0.80	7.67383e-29	0.0432121	0.136803
CHEMBL1945	Melatonin receptor 1A	Homo sapiens	0.699315	5.22±0.56	5.50±0.65	2.61532e-24	0.0932584	0.127779
CHEMBL4608	Melanocortin receptor 5	Homo sapiens	0.325969	3.62±0.16	3.68±0.31	1.3257e-07	0.653519	-0.0785208
CHEMBL3719	Melanocortin receptor 4	Mus musculus	0.69465	6.21±0.31	6.28±0.39	1.88316e-05	0.197521	-0.0261641
CHEMBL259	Melanocortin receptor 4	Homo sapiens	0.483493	2.71±0.27	2.95±0.67	3.54831e-21	0.480385	0.0709233
CHEMBL4644	Melanocortin receptor 3	Homo sapiens	0.364657	2.62±0.18	2.75±0.41	7.28161e-16	0.669965	-0.105782
CHEMBL4077	Melanocortin receptor 1	Mus musculus	0.295806	4.79±0.36	4.76±0.33	0.0568864	0.817391	-0.481219
CHEMBL3795	Melanocortin receptor 1	Homo sapiens	0.680525	4.46±0.32	4.58±0.37	8.68037e-14	0.294793	-0.143827
CHEMBL5038	Melanin-concentrating hormone receptor 2	Homo sapiens	0.426209	4.92±0.19	5.20±0.32	2.79537e-104	-0.045142	-0.349065
CHEMBL4730	Melanin-concentrating hormone receptor 1	Mus musculus	0.784099	7.01±0.20	6.96±0.26	8.8424e-07	0.364925	-0.152714
CHEMBL1075228	Melanin-concentrating hormone receptor 1	Rattus norvegicus	0.492449	5.89±0.53	5.96±0.75	0.00859971	0.262606	-0.0221587
CHEMBL344	Melanin-concentrating hormone receptor 1	Homo sapiens	0.656786	3.97±0.59	4.28±0.88	2.6637e-18	0.211494	0.188591
CHEMBL333	Matrix metalloproteinase-2	Homo sapiens	0.719386	4.55±0.48	4.11±0.62	4.04003e-64	0.19258	-0.0862652
CHEMBL332	Matrix metalloproteinase-1	Homo sapiens	0.52812	2.89±0.36	3.13±0.56	1.34768e-26	0.197685	-0.0461938
CHEMBL321	Matrix metalloproteinase 9	Homo sapiens	0.636841	3.04±0.56	3.36±0.84	1.65938e-22	0.291181	0.0919398
CHEMBL4588	Matrix metalloproteinase 8	Homo sapiens	0.615883	4.90±0.73	5.08±0.81	2.71702e-07	0.269851	0.13243
CHEMBL4073	Matrix metalloproteinase 7	Homo sapiens	0.564062	4.28±0.39	4.28±0.39	0.966466	0.0113512	-0.0536189
CHEMBL283	Matrix metalloproteinase 3	Homo sapiens	0.623057	4.55±0.56	4.79±0.60	7.9702e-20	0.186618	-0.00566574
CHEMBL2200	Matrix metalloproteinase 16	Homo sapiens	0.82614	5.22±0.26	5.24±0.25	0.142625	-0.127829	-0.364451
CHEMBL3869	Matrix metalloproteinase 14	Homo sapiens	0.693756	3.86±0.52	3.75±0.65	3.68501e-05	0.165482	-0.0379851
CHEMBL280	Matrix metalloproteinase 13	Homo sapiens	0.631898	5.14±0.61	5.32±0.79	9.60067e-08	0.136162	-0.121067
CHEMBL4393	Matrix metalloproteinase 12	Homo sapiens	0.653467	4.75±0.64	4.70±0.73	0.0678013	0.22767	0.0327322
CHEMBL4270	Matrix metalloproteinase 10	Homo sapiens	0.767831	5.06±0.18	5.11±0.25	2.88945e-06	-0.0937481	0.282449
CHEMBL3018	Matriptase	Homo sapiens	0.54767	4.76±0.57	4.77±0.62	0.843916	0.0446752	-0.167297
CHEMBL4578	Maternal embryonic leucine zipper kinase	Homo sapiens	0.575712	4.55±0.28	4.43±0.39	6.36605e-16	0.645813	0.613435
CHEMBL2758	Mannose-6-phosphate isomerase	Homo sapiens	0.539222	3.94±0.11	3.87±0.17	3.88279e-23	-0.112254	-0.0327836
CHEMBL2074	Maltase-glucoamylase	Homo sapiens	0.837966	4.95±0.29	4.76±0.21	4.16846e-67	-0.287015	-0.522642
CHEMBL4698	Malonyl-CoA decarboxylase	Homo sapiens	0.483597	6.23±0.36	6.33±0.38	1.23925e-10	0.389083	-0.131475
CHEMBL5917	Malate dehydrogenase, mitochondrial	Homo sapiens	0.214502	4.45±0.08	4.45±0.10	0.584244	-0.350381	-0.290338
CHEMBL2689	Macrophage-stimulating protein receptor	Homo sapiens	0.917276	4.22±0.28	4.21±0.33	0.562748	0.393313	0.3406
CHEMBL2085	Macrophage migration inhibitory factor	Homo sapiens	0.612525	4.78±0.14	4.87±0.17	3.34562e-33	-0.107203	0.156972
CHEMBL5570	Macrophage colony-stimulating factor 1 receptor	Mus musculus	0.465845	7.37±0.16	7.27±0.16	1.7396e-45	0.119527	-0.100357
CHEMBL1844	Macrophage colony stimulating factor receptor	Homo sapiens	0.818194	4.06±0.41	4.18±0.60	3.9314e-07	0.432452	0.261916
CHEMBL1287625	MBT domain-containing protein 1	Homo sapiens	0.385985	3.57±0.26	3.64±0.34	3.38102e-06	0.549694	0.371401
CHEMBL5754	MAP/microtubule affinity-regulating kinase 4	Homo sapiens	0.872625	4.83±0.31	4.68±0.42	1.1827e-20	-0.0542329	-0.192445
CHEMBL3831	MAP/microtubule affinity-regulating kinase 2	Homo sapiens	0.770583	3.98±0.18	3.96±0.25	0.00959048	0.185392	0.164296
CHEMBL4718	MAP kinase-interacting serine/threonine-protein kinase MNK1	Homo sapiens	0.838027	5.13±0.34	4.96±0.48	7.78862e-18	-0.150026	-0.174973
CHEMBL3094	MAP kinase-activated protein kinase 5	Homo sapiens	0.329792	4.06±0.17	3.89±0.19	3.50418e-89	0.0133393	-0.0938112
CHEMBL4670	MAP kinase-activated protein kinase 3	Homo sapiens	0.149131	3.96±0.24	3.74±0.23	1.01261e-97	0.0858019	-0.0822042
CHEMBL2208	MAP kinase-activated protein kinase 2	Homo sapiens	0.604403	3.86±0.26	3.76±0.32	2.95142e-14	0.189992	0.0533572
CHEMBL4204	MAP kinase signal-integrating kinase 2	Homo sapiens	0.677734	4.43±0.15	4.36±0.21	4.04028e-14	0.220628	0.0742566
CHEMBL4674	MAP kinase p38 gamma	Homo sapiens	0.44502	3.44±0.23	3.37±0.22	4.90001e-12	0.0933806	0.0034223
CHEMBL2939	MAP kinase p38 delta	Homo sapiens	0.526996	3.62±0.16	3.52±0.23	5.0375e-30	0.0886796	0.0787214
CHEMBL3961	MAP kinase p38 beta	Homo sapiens	0.861108	4.59±0.29	4.74±0.43	4.22557e-17	-0.0310795	0.238452
CHEMBL4825	MAP kinase p38 alpha	Rattus norvegicus	0.705065	6.50±0.11	6.50±0.12	0.514637	-0.00741605	-0.15609
CHEMBL2336	MAP kinase p38 alpha	Mus musculus	0.568443	6.07±0.35	6.21±0.50	4.05629e-11	0.315071	0.169404
CHEMBL260	MAP kinase p38 alpha	Homo sapiens	0.706012	2.48±0.51	3.31±1.14	5.0752e-78	0.264084	0.45839
CHEMBL2207	MAP kinase ERK2	Mus musculus	0.521414	5.94±0.23	5.95±0.31	0.190367	0.0605718	-0.15502
CHEMBL4040	MAP kinase ERK2	Homo sapiens	0.595132	2.71±0.25	2.99±0.40	7.96537e-65	0.155037	0.1975
CHEMBL3385	MAP kinase ERK1	Homo sapiens	0.232078	2.89±0.12	3.02±0.24	3.75417e-49	0.135137	0.260987
CHEMBL1293263	M18 aspartyl aminopeptidase	Plasmodium falciparum 3D7	0.161154	5.62±0.14	5.49±0.14	3.74387e-88	-0.358822	-0.540829
CHEMBL1293313	M17 leucyl aminopeptidase	Plasmodium falciparum 3D7	0.326485	4.89±0.10	4.87±0.15	0.000962792	0.0369322	-0.012808
CHEMBL1293312	M1-family aminopeptidase	Plasmodium falciparum 3D7	0.241031	4.50±0.08	4.46±0.09	7.98141e-37	0.0581167	-0.000306174
CHEMBL5575	Lysyl-tRNA synthetase	Homo sapiens	0.797832	5.41±0.15	5.54±0.19	4.31553e-58	-0.0454738	-0.131783
CHEMBL6115	Lysosomal protective protein	Homo sapiens	0.46685	5.20±0.19	5.24±0.20	0.000160327	-0.00392295	0.0722287
CHEMBL2608	Lysosomal alpha-glucosidase	Homo sapiens	0.807189	3.85±0.30	3.76±0.18	1.94925e-21	-0.210434	-0.374183
CHEMBL1255149	Lysosomal Pro-X carboxypeptidase	Mus musculus	0.557873	7.22±0.21	7.11±0.32	2.62137e-16	0.357001	0.443956
CHEMBL2335	Lysosomal Pro-X carboxypeptidase	Homo sapiens	0.657523	5.62±0.79	5.81±0.87	1.94743e-07	0.502283	0.320171
CHEMBL3250	Lysophosphatidic acid receptor Edg-7	Homo sapiens	0.686921	5.77±0.32	5.50±0.31	1.7259e-78	-0.0650868	-0.201457
CHEMBL3724	Lysophosphatidic acid receptor Edg-4	Homo sapiens	0.608675	4.47±0.38	4.62±0.39	2.83738e-19	0.186803	-0.316053
CHEMBL3819	Lysophosphatidic acid receptor Edg-2	Homo sapiens	0.727342	4.80±0.39	4.96±0.45	3.78176e-17	0.121352	-0.109572
CHEMBL6136	Lysine-specific histone demethylase 1	Homo sapiens	0.507405	4.86±0.32	4.90±0.31	0.00772023	-0.0342882	-0.00466736
CHEMBL1938211	Lysine-specific demethylase 6B	Homo sapiens	0.815294	4.50±0.27	4.43±0.29	1.12081e-10	0.203798	0.303277
CHEMBL2163176	Lysine-specific demethylase 5C	Homo sapiens	0.475796	4.63±0.26	4.61±0.30	0.117065	0.260824	0.138601
CHEMBL2424504	Lysine-specific demethylase 5A	Homo sapiens	0.139523	4.37±0.08	4.27±0.11	1.89169e-100	-0.30169	-0.262173
CHEMBL1293226	Lysine-specific demethylase 4D-like	Homo sapiens	0.588483	4.67±0.23	4.85±0.24	1.2383e-63	-0.0866094	0.161442
CHEMBL6175	Lysine-specific demethylase 4C	Homo sapiens	0.454741	4.66±0.23	4.80±0.27	5.29937e-33	0.247457	0.0977263
CHEMBL5896	Lysine-specific demethylase 4A	Homo sapiens	0.493174	4.84±0.18	4.82±0.23	0.0690112	-0.118765	-0.212402
CHEMBL1938210	Lysine-specific demethylase 2A	Homo sapiens	0.532698	4.91±0.28	4.80±0.38	1.87624e-14	0.170539	0.173052
CHEMBL3301561	Lysine--tRNA ligase	Plasmodium falciparum (isolate 3D7)	0	4.60±0.00	4.60±0.00	0.0571914	-5.68129e-15	-4.13785e-16
CHEMBL4660	Lymphocyte differentiation antigen CD38	Homo sapiens	0.558852	4.12±0.46	4.32±0.63	1.6584e-15	0.420732	0.228341
CHEMBL2456	Luteinizing hormone/Choriogonadotropin receptor	Rattus norvegicus	0.531913	6.52±0.21	6.45±0.24	1.74577e-10	0.732125	0.0115489
CHEMBL5567	Luciferin 4-monooxygenase	Photinus pyralis	1.3313	6.24±0.16	6.13±0.23	1.72413e-34	-0.0992598	-0.250456
CHEMBL4903	Low molecular weight phosphotyrosine protein phosphatase	Homo sapiens	0.630081	3.71±0.25	3.59±0.24	1.29929e-29	0.279336	0.456233
CHEMBL2052039	Long-chain fatty acid transport protein 1	Mus musculus	0.806868	4.85±0.09	4.83±0.13	1.74977e-05	0.00203194	0.141708
CHEMBL2052038	Long-chain fatty acid transport protein 1	Homo sapiens	0.588682	5.67±0.10	5.60±0.11	4.65942e-54	-0.195016	-0.217716
CHEMBL2568	Liver glycogen phosphorylase	Homo sapiens	0.553509	5.65±0.16	5.68±0.21	0.0003959	0.0251487	-0.0628254
CHEMBL3911	Leukotriene B4 receptor 1	Homo sapiens	0.600919	5.86±0.41	5.90±0.53	0.0427483	0.183976	0.127111
CHEMBL4618	Leukotriene A4 hydrolase	Homo sapiens	0.65065	4.41±1.08	4.78±1.13	5.1894e-14	0.425578	0.373164
CHEMBL5786	Leukotriene A-4 hydrolase	Cavia porcellus	0.673161	5.45±0.34	5.47±0.31	0.19777	0.455148	0.500171
CHEMBL5627	Leukocyte tyrosine kinase receptor	Homo sapiens	0.969513	4.60±0.22	4.56±0.27	1.52058e-05	0.151646	0.0504918
CHEMBL248	Leukocyte elastase	Homo sapiens	0.622202	2.97±0.56	3.34±0.73	7.31726e-34	0.239277	0.17521
CHEMBL3243	Leukocyte common antigen	Homo sapiens	0.243259	2.68±0.20	2.77±0.30	2.82216e-14	0.268577	0.120341
CHEMBL1803	Leukocyte adhesion glycoprotein LFA-1 alpha	Homo sapiens	0.688476	5.82±0.24	5.94±0.26	3.45499e-28	0.165862	0.466911
CHEMBL1075104	Leucine-rich repeat serine/threonine-protein kinase 2	Homo sapiens	0.710775	4.75±0.21	4.82±0.34	3.03308e-06	0.0656185	-0.259634
CHEMBL3965	Leucine aminopeptidase	Homo sapiens	0.822394	4.87±0.17	4.73±0.23	2.11676e-55	0.110274	-0.116738
CHEMBL1287624	Lethal(3)malignant brain tumor-like protein 4	Homo sapiens	0.152781	3.40±0.12	3.42±0.17	0.0944055	0.619134	0.0564757
CHEMBL1287623	Lethal(3)malignant brain tumor-like protein 3	Homo sapiens	0.48149	4.22±0.56	4.37±0.74	8.96822e-07	0.684917	0.292176
CHEMBL1287622	Lethal(3)malignant brain tumor-like protein 1	Homo sapiens	0.399974	3.82±0.20	3.94±0.23	1.43906e-33	0.52233	0.316683
CHEMBL1075257	Large T antigen	Simian virus 40	0.371749	4.44±0.11	4.43±0.12	0.0171377	-0.0437867	-0.133175
CHEMBL3262	Lanosterol synthase	Rattus norvegicus	0.794183	4.81±0.43	5.07±0.65	3.5659e-23	0.138213	-0.191666
CHEMBL3593	Lanosterol synthase	Homo sapiens	0.711129	5.99±0.20	6.16±0.27	6.1527e-47	0.356042	-0.183299
CHEMBL4093	LXR-beta	Homo sapiens	0.545017	3.66±0.60	3.57±0.72	0.00176313	0.664574	0.624419
CHEMBL2808	LXR-alpha	Homo sapiens	0.663809	4.85±0.47	4.90±0.56	0.025299	0.401871	0.394989
CHEMBL5932	LIM domain kinase 2	Homo sapiens	0.835991	4.41±0.23	4.46±0.31	0.000152453	0.0173554	-0.150942
CHEMBL3836	LIM domain kinase 1	Homo sapiens	0.872348	4.21±0.18	4.07±0.25	2.48951e-37	0.17486	0.149928
CHEMBL3514	LDL-associated phospholipase A2	Homo sapiens	0.493964	5.20±0.81	5.48±0.94	1.19389e-12	0.777758	0.592239
CHEMBL4940	L-lactate dehydrogenase B chain	Homo sapiens	0.56899	4.48±0.19	4.26±0.25	3.48353e-91	0.284901	0.300756
CHEMBL4835	L-lactate dehydrogenase A chain	Homo sapiens	0.612289	3.77±0.72	3.79±0.99	0.648027	0.531641	0.341984
CHEMBL2046259	Kynurenine/alpha-aminoadipate aminotransferase, mitochondrial	Homo sapiens	0.592524	6.00±0.40	6.25±0.43	2.15021e-37	0.328584	0.196749
CHEMBL3457	Kynurenine 3-monooxygenase	Rattus norvegicus	0.422965	5.83±0.09	5.91±0.13	4.75647e-51	0.332141	0.363145
CHEMBL2145	Kynurenine 3-monooxygenase	Homo sapiens	0.917328	5.95±0.19	5.86±0.20	6.30892e-22	-0.115845	0.0211071
CHEMBL1293249	Kruppel-like factor 5	Homo sapiens	0.366411	5.95±0.06	5.94±0.09	0.000127994	0.0291563	0.0578811
CHEMBL3638337	Kininogen-1	Homo sapiens	0.46381	6.54±0.14	6.52±0.19	0.0350453	0.565272	-0.117688
CHEMBL4581	Kinesin-like protein 1	Homo sapiens	0.682808	4.57±0.62	5.01±0.74	1.09699e-44	0.292309	0.171906
CHEMBL1275212	Ketohexokinase	Homo sapiens	0.511344	5.11±0.11	5.19±0.18	7.97278e-31	0.267234	0.0617418
CHEMBL4329	Kappa opioid receptor	Mus musculus	0.750823	6.68±0.21	6.58±0.30	4.76889e-15	0.202796	0.103707
CHEMBL3614	Kappa opioid receptor	Rattus norvegicus	0.7146	5.26±0.29	5.41±0.32	2.9708e-24	0.395292	-0.345176
CHEMBL3952	Kappa opioid receptor	Cavia porcellus	0.60806	5.06±0.52	5.29±0.64	5.27838e-17	0.221002	-0.127207
CHEMBL237	Kappa opioid receptor	Homo sapiens	0.664848	2.85±0.43	3.29±0.82	5.08621e-43	0.237261	0.225345
CHEMBL2319	Kallikrein 1	Homo sapiens	0.547727	4.67±0.19	4.64±0.23	0.000175427	0.0879882	0.045559
CHEMBL4699	Isoprenylcysteine carboxyl methyltransferase	Homo sapiens	0.437982	4.65±0.23	4.74±0.25	1.01722e-17	-0.189788	0.04206
CHEMBL5359	Isocitrate lyase	Candida albicans	0.286135	4.30±0.11	4.32±0.13	5.08343e-05	0.217867	0.116065
CHEMBL5695	Intestinal alkaline phosphatase	Bos taurus	0.625568	5.44±0.14	5.49±0.14	2.80199e-16	0.0412	0.0556437
CHEMBL5573	Intestinal alkaline phosphatase	Homo sapiens	0.777759	3.92±0.21	3.71±0.24	6.0816e-86	-0.0683531	-0.16242
CHEMBL3151	Intestinal alkaline phosphatase	Mus musculus	0.568222	4.78±0.12	4.76±0.18	0.0455392	0.0437027	0.159501
CHEMBL4305	Intermediate conductance calcium-activated potassium channel protein 4	Homo sapiens	0.531294	6.14±0.23	6.09±0.29	1.74797e-05	-0.257876	-0.286073
CHEMBL2434	Interleukin-8 receptor B	Homo sapiens	0.464683	2.69±0.29	2.99±0.52	9.10876e-49	0.18977	0.255244
CHEMBL4029	Interleukin-8 receptor A	Homo sapiens	0.204296	3.06±0.10	3.14±0.17	4.68952e-33	0.183062	0.218483
CHEMBL2157	Interleukin-8	Homo sapiens	0.61619	5.25±0.18	4.94±0.25	2.20239e-177	-0.0878538	0.145679
CHEMBL1163111	Interleukin-5	Mus musculus	0.516114	3.96±0.09	3.94±0.12	0.000125178	0.230511	-0.0548455
CHEMBL3778	Interleukin-1 receptor-associated kinase 4	Homo sapiens	0.812628	4.02±0.36	3.92±0.36	1.32006e-10	0.0979285	-0.342077
CHEMBL5081	Interleukin-1 receptor-associated kinase 3	Homo sapiens	0.800743	4.23±0.23	4.16±0.32	2.22715e-09	0.228557	0.0174635
CHEMBL3357	Interleukin-1 receptor-associated kinase 1	Homo sapiens	0.739638	4.35±0.35	4.30±0.35	0.00220549	0.0686747	-0.0119717
CHEMBL5785	Interferon-induced, double-stranded RNA-activated protein kinase	Homo sapiens	0.795553	4.83±0.20	4.73±0.28	2.73782e-18	-0.244408	-0.177341
CHEMBL3070	Intercellular adhesion molecule-1	Homo sapiens	0.751083	5.13±0.45	5.44±0.58	4.87259e-38	0.267262	0.116245
CHEMBL278	Integrin alpha-4	Homo sapiens	0.486539	6.84±0.22	6.83±0.20	0.434638	0.410121	0.0682567
CHEMBL2366505	Integrase	Human immunodeficiency virus 1	0.45925	6.14±0.17	6.06±0.24	3.60876e-16	0.215573	-0.581234
CHEMBL1957	Insulin-like growth factor I receptor	Homo sapiens	0.600943	4.32±0.29	4.03±0.46	3.31744e-55	0.499097	0.217757
CHEMBL1293287	Insulin-degrading enzyme	Homo sapiens	0.920717	4.26±0.25	4.05±0.35	1.83947e-46	0.402394	-0.362243
CHEMBL5483	Insulin receptor-related protein	Homo sapiens	0.743755	3.99±0.32	3.94±0.37	0.00271208	0.293126	-0.0135478
CHEMBL1981	Insulin receptor	Homo sapiens	0.622784	3.84±0.44	3.76±0.54	0.000744429	0.467117	0.345832
CHEMBL6145	Inosine-5'-monophosphate dehydrogenase, probable	Cryptosporidium parvum	0.95517	5.53±0.22	5.57±0.31	0.00313795	0.303494	0.349407
CHEMBL2002	Inosine-5'-monophosphate dehydrogenase 2	Homo sapiens	0.537088	5.02±0.37	5.12±0.41	1.53214e-07	0.20774	-0.0329623
CHEMBL1822	Inosine-5'-monophosphate dehydrogenase 1	Homo sapiens	0.545489	4.74±0.38	4.80±0.43	0.00227545	0.42368	-0.0549404
CHEMBL3529	Inhibitor of nuclear factor kappa B kinase epsilon subunit	Homo sapiens	0.661263	4.36±0.26	4.16±0.27	1.24402e-62	0.201133	-0.00645608
CHEMBL1991	Inhibitor of nuclear factor kappa B kinase beta subunit	Homo sapiens	0.746191	4.07±0.29	4.03±0.33	0.0114359	0.135662	-0.142263
CHEMBL3476	Inhibitor of nuclear factor kappa B kinase alpha subunit	Homo sapiens	0.671458	4.08±0.14	4.01±0.24	4.16144e-15	-0.0736443	-0.214776
CHEMBL4198	Inhibitor of apoptosis protein 3	Homo sapiens	0.508058	3.15±0.42	3.02±0.58	3.64372e-08	0.496331	0.0398355
CHEMBL4361	Induced myeloid leukemia cell differentiation protein Mcl-1	Homo sapiens	1.07667	3.83±0.36	3.95±0.54	2.8857e-08	0.166996	0.166802
CHEMBL3227915	Indolethylamine N-methyltransferase	Oryctolagus cuniculus	0.597423	4.65±0.17	4.57±0.17	2.05379e-23	-0.0962543	-0.0108209
CHEMBL1075294	Indoleamine 2,3-dioxygenase 1	Mus musculus	0.954311	4.33±0.51	4.07±0.52	1.57773e-27	-0.48208	-0.405539
CHEMBL4685	Indoleamine 2,3-dioxygenase	Homo sapiens	0.632991	4.53±0.35	4.67±0.42	1.80124e-17	0.326379	-0.0616156
CHEMBL2940	Immunoglobulin epsilon Fc receptor	Homo sapiens	0.820144	5.65±0.09	5.61±0.12	8.21005e-19	0.231397	0.019074
CHEMBL2778	Ileal bile acid transporter	Homo sapiens	0.589293	5.05±0.29	5.11±0.34	9.58468e-05	-0.0710214	-0.0110742
CHEMBL5966	IgG receptor FcRn large subunit p51	Homo sapiens	0.453433	4.68±0.06	4.70±0.06	3.56029e-10	0.569265	0.00362922
CHEMBL3028	Hypoxia-inducible factor prolyl hydroxylase 1	Homo sapiens	0.34884	4.84±0.43	5.30±0.64	1.8934e-67	0.852286	0.748116
CHEMBL3047	Hypoxia-inducible factor prolyl 4-hydroxylase	Homo sapiens	0.336382	5.01±0.18	5.07±0.19	3.14736e-15	0.0709398	-0.241535
CHEMBL4261	Hypoxia-inducible factor 1 alpha	Homo sapiens	0.700435	4.24±0.34	4.40±0.36	3.7644e-24	-0.0875616	0.157818
CHEMBL2360	Hypoxanthine-guanine phosphoribosyltransferase	Homo sapiens	0.64215	4.52±0.35	4.52±0.37	0.988687	0.595431	-0.148234
CHEMBL3785	Hydroxycarboxylic acid receptor 2	Homo sapiens	0.504076	5.89±0.31	5.84±0.42	0.00380861	0.569745	0.329552
CHEMBL2857	Human rhinovirus A protease	Human rhinovirus sp.	0.591432	5.15±0.25	5.35±0.37	4.72066e-43	0.156677	0.258796
CHEMBL247	Human immunodeficiency virus type 1 reverse transcriptase	Human immunodeficiency virus 1	0.66195	4.54±0.45	4.91±0.55	2.67641e-57	0.0161168	0.11276
CHEMBL243	Human immunodeficiency virus type 1 protease	Human immunodeficiency virus 1	0.65929	4.39±0.74	4.81±0.98	1.43205e-25	0.186432	0.130718
CHEMBL3471	Human immunodeficiency virus type 1 integrase	Human immunodeficiency virus 1	0.566569	4.43±0.25	4.30±0.29	3.968e-25	?	?
CHEMBL4011	Human immunodeficiency virus type 1 Tat protein	Human immunodeficiency virus type 1 group M subtype B (isolate HXB2)(HIV-1)	0.447762	4.76±0.14	4.63±0.15	6.15083e-85	-0.0693083	-0.0398365
CHEMBL3414	Human herpesvirus 5 DNA polymerase	Human cytomegalovirus (strain AD169) (HHV-5) (Human herpesvirus 5)	0.475683	5.69±0.10	5.70±0.18	0.259278	0.437495	0.391638
CHEMBL3771	Human herpes virus 5 capsid protein P40	Human cytomegalovirus (strain AD169) (HHV-5) (Human herpesvirus 5)	0.570858	5.17±0.46	5.34±0.60	2.45059e-12	0.232904	0.554561
CHEMBL5582	Hormone-sensitive lipase	Rattus norvegicus	0.709765	5.55±0.38	6.17±0.55	3.29598e-150	-0.119734	-0.207471
CHEMBL3590	Hormone sensitive lipase	Homo sapiens	0.656034	6.03±0.17	6.13±0.20	5.22029e-34	-0.169708	-0.220519
CHEMBL1795165	Hormonally up-regulated neu tumor-associated kinase	Homo sapiens	0.536548	3.76±0.19	3.81±0.26	3.43005e-05	0.13638	-0.077821
CHEMBL1075167	Homeodomain-interacting protein kinase 4	Homo sapiens	0.767873	4.26±0.26	4.24±0.36	0.218614	0.236869	0.353165
CHEMBL4577	Homeodomain-interacting protein kinase 3	Homo sapiens	1.04585	4.71±0.16	4.58±0.23	5.05646e-42	0.00637287	-0.178519
CHEMBL4576	Homeodomain-interacting protein kinase 2	Homo sapiens	0.837913	4.40±0.13	4.36±0.18	2.50115e-09	-0.0483169	-0.00705663
CHEMBL5427	Homeodomain-interacting protein kinase 1	Homo sapiens	0.798942	4.37±0.13	4.27±0.20	6.98195e-40	0.15135	-0.178457
CHEMBL6032	Histone-lysine N-methyltransferase, H3 lysine-9 specific 3	Homo sapiens	0.824516	4.97±0.13	4.97±0.15	0.468654	-0.0157282	0.399944
CHEMBL1795117	Histone-lysine N-methyltransferase, H3 lysine-79 specific	Homo sapiens	0.906927	4.15±0.48	3.95±0.50	2.90633e-20	0.670893	0.422578
CHEMBL2189110	Histone-lysine N-methyltransferase EZH2	Homo sapiens	0.648726	4.92±0.27	5.10±0.43	2.49291e-25	0.361245	0.257595
CHEMBL5406	Histone-arginine methyltransferase CARM1	Homo sapiens	0.686878	5.09±0.23	5.24±0.27	3.16376e-40	-0.480686	0.0660325
CHEMBL4919	Histone deacetylase HD2	Zea mays	0.628055	5.44±0.40	5.56±0.47	1.25892e-10	0.348952	0.14034
CHEMBL3541	Histone deacetylase HD1B	Zea mays	0.559353	6.82±0.18	6.69±0.19	6.7012e-47	0.197643	0.0713121
CHEMBL4145	Histone deacetylase 9	Homo sapiens	0.739982	4.51±0.23	4.61±0.29	3.13081e-16	-0.0622076	0.0236354
CHEMBL3192	Histone deacetylase 8	Homo sapiens	0.480637	5.29±0.22	5.33±0.26	2.15984e-05	-0.0316416	-0.132155
CHEMBL2716	Histone deacetylase 7	Homo sapiens	0.666198	4.39±0.16	4.33±0.18	4.99034e-18	-0.111078	-0.0693554
CHEMBL2878	Histone deacetylase 6	Mus musculus	0.419624	6.67±0.16	6.77±0.24	4.99369e-28	0.120435	0.318051
CHEMBL1865	Histone deacetylase 6	Homo sapiens	0.50598	5.28±0.16	5.39±0.24	1.46181e-30	0.0130486	-0.0322092
CHEMBL2563	Histone deacetylase 5	Homo sapiens	0.689567	4.47±0.20	4.53±0.24	8.57997e-10	0.0237096	-0.0195662
CHEMBL3524	Histone deacetylase 4	Homo sapiens	0.594985	4.81±0.45	4.70±0.51	3.40215e-08	0.236971	0.0365215
CHEMBL1829	Histone deacetylase 3	Homo sapiens	0.605304	5.29±0.24	5.32±0.33	0.0428173	0.193737	0.00486396
CHEMBL1937	Histone deacetylase 2	Homo sapiens	0.63427	5.48±0.31	5.43±0.40	0.00451046	0.20008	0.0474992
CHEMBL3310	Histone deacetylase 11	Homo sapiens	0.702476	5.19±0.39	5.02±0.39	1.80202e-21	0.135236	-0.183337
CHEMBL5103	Histone deacetylase 10	Homo sapiens	0.641343	5.47±0.26	5.43±0.31	0.00930736	0.243946	-0.0956376
CHEMBL4001	Histone deacetylase 1	Mus musculus	0.465061	6.74±0.25	6.68±0.19	4.73974e-09	0.252524	-0.0907621
CHEMBL325	Histone deacetylase 1	Homo sapiens	0.519692	5.36±0.30	5.54±0.42	6.30443e-27	0.16158	0.0582994
CHEMBL3784	Histone acetyltransferase p300	Homo sapiens	0.336148	5.09±0.11	5.14±0.13	8.38198e-16	-0.00754557	0.0411007
CHEMBL3414417	Histone acetyltransferase RTT109	Saccharomyces cerevisiae (strain ATCC 204508 / S288c) (Baker's yeast)	0.241589	5.05±0.08	5.09±0.10	4.43138e-20	-0.130788	0.0165529
CHEMBL5500	Histone acetyltransferase PCAF	Homo sapiens	0.347956	4.56±0.10	4.67±0.14	1.71455e-72	-0.0975345	0.0434856
CHEMBL1923	Histidine-rich protein	Plasmodium falciparum	0.350053	4.16±0.07	4.12±0.12	3.16416e-12	0.499919	0.140038
CHEMBL5299	Histamine receptor H3	Macaca mulatta	0.517906	7.84±0.07	7.85±0.10	0.0129803	0.0923051	-0.0359587
CHEMBL3759	Histamine H4 receptor	Homo sapiens	0.645846	5.09±0.30	4.97±0.31	6.43647e-18	-0.111237	-0.210931
CHEMBL3263	Histamine H3 receptor	Mus musculus	0.441692	7.12±0.14	7.12±0.17	0.862164	0.195452	0.305965
CHEMBL5076	Histamine H3 receptor	Cavia porcellus	0.477678	6.65±0.26	6.59±0.26	3.9954e-08	0.12197	-0.00127243
CHEMBL4124	Histamine H3 receptor	Rattus norvegicus	0.465866	6.39±0.31	6.43±0.42	0.0210562	0.323335	0.263287
CHEMBL264	Histamine H3 receptor	Homo sapiens	0.523813	6.05±0.33	6.03±0.40	0.512171	0.147032	0.22539
CHEMBL4654	Histamine H2 receptor	Rattus norvegicus	0.385089	4.73±0.16	4.67±0.17	9.7305e-17	0.389791	0.3579
CHEMBL2882	Histamine H2 receptor	Cavia porcellus	0.578904	4.61±0.22	4.74±0.21	2.05375e-46	0.247394	0.165809
CHEMBL1941	Histamine H2 receptor	Homo sapiens	0.374467	2.92±0.16	3.08±0.28	1.16316e-50	0.109236	0.341305
CHEMBL4701	Histamine H1 receptor	Rattus norvegicus	0.785431	6.58±0.43	6.52±0.59	0.00663398	-0.290857	-0.148889
CHEMBL3943	Histamine H1 receptor	Cavia porcellus	0.598658	5.26±0.41	5.73±0.57	6.40605e-87	0.233858	0.324988
CHEMBL231	Histamine H1 receptor	Homo sapiens	0.550793	3.12±0.25	3.54±0.61	1.43802e-71	0.168396	0.416224
CHEMBL4507	High-affinity choline transporter	Homo sapiens	0.274734	5.34±0.15	5.17±0.11	4.24799e-186	-0.0195772	-0.141205
CHEMBL3638358	High affinity cGMP-specific 3',5'-cyclic phosphodiesterase 9A	Rattus norvegicus	0.284696	7.31±0.16	7.40±0.15	6.52143e-37	0.350404	-0.136553
CHEMBL4697	Hexose transporter 1	Plasmodium falciparum	0.465053	4.84±0.21	4.60±0.26	4.6251e-101	0.239757	0.0965035
CHEMBL3820	Hexokinase type IV	Homo sapiens	0.485785	6.45±0.20	6.40±0.25	2.29099e-06	0.375937	-0.0979692
CHEMBL2688	Hexokinase type I	Homo sapiens	0	5.42±0.00	5.42±0.00	0.284305	0.000131012	0.000810737
CHEMBL1741201	Hexokinase	Trypanosoma brucei brucei (strain 927/4 GUTat10.1)	0.190094	4.74±0.09	4.78±0.10	1.07404e-19	-0.0214411	0.187645
CHEMBL5398	Hepatocyte nuclear factor 4-alpha	Homo sapiens	0.157565	5.17±0.04	5.19±0.04	9.22395e-21	-0.104826	0.289128
CHEMBL3717	Hepatocyte growth factor receptor	Homo sapiens	0.682181	4.28±0.40	4.26±0.64	0.397082	0.432578	0.173781
CHEMBL4620	Hepatitis C virus polyprotein	Hepatitis C virus genotype 1a (isolate 1) (HCV)	0.605359	5.26±0.17	5.24±0.16	0.0255934	0.282386	-0.200438
CHEMBL5375	Hepatitis C virus NS5B RNA-dependent RNA polymerase	Hepatitis C virus	0.549578	4.62±0.71	4.68±0.79	0.0698036	0.481863	0.279492
CHEMBL4893	Hepatitis C virus NS3 protease/helicase	Hepatitis C virus	0.558836	4.50±0.36	4.56±0.48	0.00559705	0.196586	0.332138
CHEMBL3921	Heparanase	Homo sapiens	0.427517	4.61±0.35	4.51±0.48	1.16014e-06	0.417138	-0.328559
CHEMBL3348	Heme oxygenase 2	Rattus norvegicus	0.530127	4.12±0.30	4.24±0.37	6.17661e-14	0.169582	0.269728
CHEMBL5035	Heme oxygenase 1	Rattus norvegicus	0.550902	4.49±0.10	4.44±0.14	1.01846e-14	-0.0132515	-0.20785
CHEMBL5879	Hematopoietic prostaglandin D synthase	Homo sapiens	0.62179	5.00±0.34	5.28±0.44	1.03487e-50	0.318735	0.0292504
CHEMBL2889	Hematopoietic cell protein-tyrosine phosphatase 70Z-PEP	Homo sapiens	0.491867	4.19±0.48	3.86±0.55	1.11086e-44	0.411476	0.409831
CHEMBL2146313	Heat shock protein Hsp-16.2	Caenorhabditis elegans	0.098919	4.48±0.08	4.45±0.09	7.08358e-15	-0.124302	-0.25335
CHEMBL4303	Heat shock protein HSP 90-beta	Homo sapiens	0.59605	4.46±0.48	4.63±0.61	3.93976e-12	-0.015971	0.118844
CHEMBL3880	Heat shock protein HSP 90-alpha	Homo sapiens	0.53646	4.77±0.42	5.18±0.52	4.80231e-78	0.211511	0.261204
CHEMBL1075132	Heat shock protein 75 kDa, mitochondrial	Homo sapiens	0.537414	4.87±0.36	4.80±0.49	0.000193862	0.559856	0.0604366
CHEMBL1275223	Heat shock cognate 71 kDa protein	Homo sapiens	0.338152	4.46±0.27	4.33±0.28	3.79311e-25	0.530931	-0.0840685
CHEMBL5460	Heat shock 70 kDa protein 1	Homo sapiens	0.347888	4.38±0.12	4.30±0.11	1.94065e-45	-0.111271	-0.192
CHEMBL402	HMG-CoA reductase	Homo sapiens	0.219579	3.83±0.21	3.79±0.20	2.01899e-05	0.318626	0.125295
CHEMBL3247	HMG-CoA reductase	Rattus norvegicus	0.57395	5.60±0.37	5.65±0.56	0.0138469	0.401178	-0.210304
CHEMBL1943	HLA class II histocompatibility antigen DRB1-1	Homo sapiens	0.948398	5.27±0.43	5.23±0.42	0.0778287	0.399384	-0.209465
CHEMBL2632	HLA class I histocompatibility antigen A-3	Homo sapiens	0.546943	6.62±0.08	6.71±0.10	1.60945e-102	0.212979	0.227019
CHEMBL240	HERG	Homo sapiens	0.575829	3.00±0.62	3.54±0.89	1.22167e-49	0.161482	0.379566
CHEMBL3663	Growth factor receptor-bound protein 2	Homo sapiens	0.672495	4.85±0.27	4.81±0.29	0.00169135	0.057036	0.105196
CHEMBL4342	Group X secretory phospholipase A2	Homo sapiens	0.528383	4.96±0.13	5.07±0.17	7.22044e-54	0.172362	-0.330607
CHEMBL3066	Gonadotropin-releasing hormone receptor	Rattus norvegicus	0.550296	5.21±0.41	5.20±0.50	0.548082	0.626622	-0.413664
CHEMBL1855	Gonadotropin-releasing hormone receptor	Homo sapiens	0.530125	5.40±0.47	5.55±0.58	2.11867e-10	0.267978	-0.0507064
CHEMBL2424	Glyoxalase I	Homo sapiens	0.551032	4.70±0.57	4.89±0.70	4.36911e-11	0.543457	0.0191862
CHEMBL3638364	Glycogen synthase kinase-3 beta splice variant X1	Bos taurus	0.383443	6.98±0.07	6.99±0.09	0.0221756	0.380991	0.106161
CHEMBL262	Glycogen synthase kinase-3 beta	Homo sapiens	0.821523	4.45±0.39	4.60±0.45	1.11235e-15	0.00332464	-0.170786
CHEMBL2850	Glycogen synthase kinase-3 alpha	Homo sapiens	0.914366	4.16±0.24	4.22±0.28	4.0907e-08	-0.151124	-0.107645
CHEMBL4696	Glycogen phosphorylase, muscle form	Oryctolagus cuniculus	0.382321	4.92±0.18	4.98±0.17	6.35239e-17	0.0471043	0.132657
CHEMBL3195	Glycine transporter 2	Rattus norvegicus	0.466233	5.32±0.16	5.34±0.16	0.00212411	-0.0651462	0.0515038
CHEMBL3060	Glycine transporter 2	Homo sapiens	0.320749	4.50±0.23	4.45±0.26	0.000130026	-0.10612	0.408377
CHEMBL4556	Glycine transporter 1	Rattus norvegicus	0.617957	5.39±0.45	5.47±0.53	0.000329026	0.440026	0.322019
CHEMBL2337	Glycine transporter 1	Homo sapiens	0.628309	5.43±0.27	5.52±0.30	3.61706e-13	-0.0473301	-0.134056
CHEMBL5845	Glycine receptor subunit alpha-1	Homo sapiens	0.490985	3.49±0.17	3.51±0.17	0.0027498	-0.285805	-0.351414
CHEMBL2284	Glyceraldehyde-3-phosphate dehydrogenase liver	Homo sapiens	0.153122	3.30±0.26	3.22±0.27	1.72153e-10	0.280374	-0.018359
CHEMBL2755	Glutathione reductase	Homo sapiens	0.345661	4.20±0.22	3.99±0.24	5.42074e-84	-0.12605	-0.316981
CHEMBL3902	Glutathione S-transferase Pi	Homo sapiens	0.381959	4.40±0.35	4.92±0.42	1.30187e-160	0.373859	0.600305
CHEMBL4508	Glutaminyl-peptide cyclotransferase	Homo sapiens	0.343323	5.50±0.36	5.69±0.47	1.48606e-21	0.431904	0.0651563
CHEMBL2146302	Glutaminase kidney isoform, mitochondrial	Homo sapiens	0.460328	4.47±0.19	4.61±0.28	6.33848e-35	0.0864837	0.182887
CHEMBL3503	Glutamate receptor ionotropic, AMPA 2	Rattus norvegicus	1.00201	4.44±0.60	4.35±0.73	0.00209914	-0.393114	-0.42124
CHEMBL4016	Glutamate receptor ionotropic, AMPA 2	Homo sapiens	0.567715	5.01±0.58	4.74±0.62	1.25008e-23	-0.422276	-0.583762
CHEMBL2009	Glutamate receptor ionotropic, AMPA 1	Homo sapiens	0.568932	5.28±0.31	5.15±0.33	6.79598e-21	0.060603	-0.409142
CHEMBL3753	Glutamate receptor ionotropic, AMPA 1	Rattus norvegicus	0.560372	4.69±0.33	4.89±0.36	3.07011e-34	0.432266	-0.374031
CHEMBL3744	Glutamate receptor ionotropic kainate 3	Rattus norvegicus	0.821651	4.58±0.34	4.67±0.29	1.99803e-12	-0.223825	-0.129566
CHEMBL3607	Glutamate receptor ionotropic kainate 2	Rattus norvegicus	0.683362	4.53±0.50	4.01±0.49	3.17979e-111	-0.134506	0.166782
CHEMBL3683	Glutamate receptor ionotropic kainate 2	Homo sapiens	0.579464	4.60±0.45	4.36±0.38	1.60661e-37	0.0229974	0.197613
CHEMBL2919	Glutamate receptor ionotropic kainate 1	Rattus norvegicus	0.88629	5.59±0.35	5.30±0.48	3.07896e-48	0.0420025	-0.508994
CHEMBL1918	Glutamate receptor ionotropic kainate 1	Homo sapiens	0.588181	5.17±0.23	5.09±0.27	7.43107e-12	-0.136691	-0.428328
CHEMBL5185	Glutamate racemase	Helicobacter pylori J99	0.342021	5.55±0.19	5.59±0.25	5.62399e-05	0.791554	-0.252861
CHEMBL1892	Glutamate carboxypeptidase II	Homo sapiens	0.679405	5.62±0.52	5.60±0.36	0.253418	0.38851	-0.0654285
CHEMBL303	Glutamate [NMDA] receptor subunit epsilon 4	Rattus norvegicus	0.396928	5.14±0.06	5.10±0.07	7.23234e-33	-0.129731	0.148624
CHEMBL401	Glutamate [NMDA] receptor subunit epsilon 3	Rattus norvegicus	0.638177	4.48±0.15	4.38±0.20	5.22494e-36	0.0593599	0.177557
CHEMBL1904	Glutamate [NMDA] receptor subunit epsilon 2	Homo sapiens	0.702633	5.58±0.64	5.72±0.66	1.13332e-06	0.12444	0.224636
CHEMBL311	Glutamate [NMDA] receptor subunit epsilon 2	Rattus norvegicus	0.676381	5.53±0.34	5.58±0.46	0.00467988	-0.119343	-0.238197
CHEMBL310	Glutamate [NMDA] receptor subunit epsilon 1	Rattus norvegicus	0.431053	6.16±0.39	5.92±0.56	2.45899e-27	-0.265251	-0.157085
CHEMBL2015	Glutamate (NMDA) receptor subunit zeta 1	Homo sapiens	0.637031	6.27±0.24	6.27±0.26	0.43291	-0.100831	-0.564419
CHEMBL330	Glutamate (NMDA) receptor subunit zeta 1	Rattus norvegicus	0.725443	4.80±0.38	5.01±0.61	2.16743e-18	0.40483	0.292322
CHEMBL5652	Glucose-dependent insulinotropic receptor	Homo sapiens	0.469608	6.67±0.11	6.63±0.12	6.98543e-12	0.0713974	-0.53609
CHEMBL1741212	Glucose-6-phosphate dehydrogenase-6-phosphogluconolactonase	Plasmodium berghei	0.140532	4.50±0.03	4.47±0.04	2.08639e-80	-0.113029	-0.097268
CHEMBL1741173	Glucose-6-phosphate 1-dehydrogenase	Leuconostoc mesenteroides	0	3.00±0.00	3.00±0.00	?	?	?
CHEMBL5347	Glucose-6-phosphate 1-dehydrogenase	Homo sapiens	0.160423	3.17±0.15	3.12±0.12	2.71008e-20	-0.0715747	0.0806646
CHEMBL3431938	Glucose transporter	Leishmania mexicana	0.476775	4.93±0.17	4.61±0.26	1.35273e-177	0.237342	0.0805655
CHEMBL2535	Glucose transporter	Homo sapiens	0.486862	4.83±0.17	4.57±0.21	1.50533e-164	0.22372	0.0991141
CHEMBL1075152	Glucokinase regulatory protein	Homo sapiens	0.47587	6.04±0.31	5.94±0.31	4.40581e-13	0.04954	-0.421459
CHEMBL3368	Glucocorticoid receptor	Rattus norvegicus	0.690018	6.26±0.23	6.31±0.37	0.00100716	-0.403019	-0.317556
CHEMBL2034	Glucocorticoid receptor	Homo sapiens	0.582894	2.82±0.50	3.39±1.07	2.40756e-44	0.33161	0.565691
CHEMBL5862	Glucagon-like peptide 1 receptor	Rattus norvegicus	0.531676	4.36±0.11	4.44±0.11	7.51844e-59	0.815955	-0.801154
CHEMBL1784	Glucagon-like peptide 1 receptor	Homo sapiens	0.57169	5.49±0.20	5.40±0.27	1.20358e-16	0.786788	-0.777809
CHEMBL4773	Glucagon receptor	Mus musculus	0.289041	5.73±0.10	5.75±0.19	0.0125961	0.0714552	0.579823
CHEMBL4720	Glucagon receptor	Rattus norvegicus	0.689772	6.10±0.23	6.07±0.26	0.010756	0.524358	-0.46393
CHEMBL1985	Glucagon receptor	Homo sapiens	0.458144	4.57±0.78	4.77±1.00	1.05161e-06	0.33902	0.42405
CHEMBL5736	Glucagon	Homo sapiens	0.328145	5.82±0.14	5.88±0.14	5.98647e-21	0.162634	0.0604466
CHEMBL3243909	Glandular kallikrein	Sus scrofa	0.342582	4.16±0.34	4.17±0.42	0.371903	0.734843	0.671602
CHEMBL4616	Ghrelin receptor	Homo sapiens	0.667259	5.63±0.39	5.77±0.56	1.01479e-09	0.0842912	0.0770393
CHEMBL4135	Geranylgeranyl transferase type I beta subunit	Homo sapiens	0.532824	5.60±0.10	5.63±0.16	2.57395e-06	0.275955	0.668585
CHEMBL4769	Geranylgeranyl pyrophosphate synthetase	Homo sapiens	0.651952	4.50±0.51	4.52±0.38	0.239616	0.276766	0.188881
CHEMBL3559678	Genome polyprotein	Dengue virus 2	0.329248	4.79±0.10	4.82±0.13	6.43742e-08	0.137691	0.360016
CHEMBL3638344	Genome polyprotein	Hepatitis C virus genotype 1a (isolate H) (HCV)	0.468502	5.00±0.15	5.08±0.18	1.12674e-24	-0.140803	-0.222624
CHEMBL1293305	Genome polyprotein	Hepatitis C virus	0.00874338	5.01±0.00	5.01±0.00	0.0323268	-0.0442509	-0.0646945
CHEMBL5419	Genome polyprotein	West Nile virus	0.509069	4.65±0.24	4.69±0.27	7.69862e-05	0.398592	-0.455707
CHEMBL3596	Gastrin releasing peptide receptor	Mus musculus	0.582145	7.17±0.08	7.29±0.08	1.31561e-208	0.383944	0.333862
CHEMBL4959	Gastrin releasing peptide receptor	Homo sapiens	0.522907	4.81±0.44	4.75±0.49	0.00320725	0.674362	-0.758617
CHEMBL4383	Gastric inhibitory polypeptide receptor	Homo sapiens	0.389615	4.98±0.28	4.96±0.34	0.136184	-0.00810891	0.32384
CHEMBL4531	Galectin-3	Homo sapiens	0.482756	4.21±0.38	4.16±0.38	0.011745	0.670294	-0.105875
CHEMBL2731	Galanin receptor 3	Homo sapiens	0.728757	4.82±0.34	5.03±0.45	1.08181e-29	0.199897	0.121636
CHEMBL3176	Galanin receptor 2	Homo sapiens	0.648313	3.15±0.38	2.98±0.42	2.55901e-21	0.744191	-0.539471
CHEMBL4894	Galanin receptor 1	Homo sapiens	0.54035	4.72±0.15	4.65±0.16	4.17418e-22	0.854686	-0.752368
CHEMBL3638326	Gag-Pol polyprotein	Human immunodeficiency virus type 1 group M subtype B (isolateBRU/LAI) (HIV-1)	0.601455	6.03±0.47	5.88±0.50	5.86993e-12	0.437331	-0.560957
CHEMBL3972	GAR transformylase	Homo sapiens	0.797935	4.13±0.53	4.23±0.56	4.10089e-05	0.227009	0.282335
CHEMBL2753	GABA-B receptor 1	Rattus norvegicus	0.447186	5.67±0.50	5.32±0.43	8.98115e-64	-0.240474	-0.0716811
CHEMBL3699	GABA transporter 4	Mus musculus	0.173848	4.61±0.09	4.62±0.13	0.0566459	0.231858	0.19907
CHEMBL5205	GABA transporter 3	Mus musculus	0.18906	4.54±0.10	4.57±0.10	1.46416e-14	0.12776	0.227724
CHEMBL4228	GABA transporter 2	Mus musculus	0.224262	4.68±0.05	4.70±0.06	6.18438e-23	0.0502947	-0.0916832
CHEMBL1903	GABA transporter 1	Homo sapiens	0.645408	4.54±0.17	4.72±0.21	5.50733e-93	-0.0913399	0.0278684
CHEMBL4054	GABA transporter 1	Rattus norvegicus	0.427741	5.64±0.08	5.72±0.10	1.20632e-74	0.150661	0.204606
CHEMBL5445	GABA transporter 1	Mus musculus	0.387721	4.75±0.07	4.78±0.10	6.06802e-18	-0.159615	-0.100182
CHEMBL5112	GABA receptor alpha-5 subunit	Homo sapiens	0.366173	6.41±0.37	6.49±0.42	4.72274e-06	0.0682027	-0.0681438
CHEMBL4956	GABA receptor alpha-2 subunit	Homo sapiens	0.477376	6.69±0.25	6.83±0.26	9.36981e-38	-0.381409	-0.0490966
CHEMBL1962	GABA receptor alpha-1 subunit	Homo sapiens	0.809397	6.54±0.20	6.61±0.27	1.78417e-09	-0.243549	0.076783
CHEMBL4079	G-protein coupled receptor kinase 2	Homo sapiens	0.536757	4.25±0.35	4.21±0.39	0.00502306	0.475755	-0.00812284
CHEMBL1075322	G-protein coupled receptor 55	Homo sapiens	0.433805	5.10±0.11	5.10±0.19	0.838325	0.101916	0.115634
CHEMBL1293267	G-protein coupled receptor 35	Homo sapiens	0.490607	5.24±0.15	5.06±0.20	6.50004e-96	-0.0700527	-0.0276428
CHEMBL3259470	G-protein coupled receptor 183	Homo sapiens	0.41518	6.59±0.08	6.60±0.14	0.528916	-0.0311392	0.149687
CHEMBL1075133	G protein-coupled receptor kinase 7	Homo sapiens	0.751226	4.46±0.23	4.37±0.31	1.39288e-11	0.181266	-0.171721
CHEMBL5678	G protein-coupled receptor kinase 5	Homo sapiens	0.597887	4.41±0.19	4.22±0.22	8.93282e-81	0.152524	-0.0115245
CHEMBL5861	G protein-coupled receptor kinase 4	Homo sapiens	0.833626	4.25±0.22	4.21±0.26	0.000200219	0.122663	-0.140732
CHEMBL5071	G protein-coupled receptor 44	Homo sapiens	0.554542	5.44±0.56	5.51±0.66	0.0258805	0.242829	0.174559
CHEMBL2611	Furin	Homo sapiens	0.366229	4.50±0.30	4.41±0.38	4.97049e-08	0.0701671	-0.035734
CHEMBL1287620	Fructose-bisphosphate aldolase	Mycobacterium tuberculosis	0.49557	5.47±0.17	5.42±0.15	3.77586e-14	-0.0163042	-0.0704818
CHEMBL4391	Fructose-1,6-bisphosphatase	Rattus norvegicus	0.336823	4.97±0.09	4.95±0.11	2.58797e-07	0.072008	-0.179437
CHEMBL3975	Fructose-1,6-bisphosphatase	Homo sapiens	0.537467	4.85±0.54	4.99±0.62	4.10253e-08	0.231107	-0.00713475
CHEMBL5493	Free fatty acid receptor 2	Homo sapiens	0.676415	4.06±0.60	4.27±0.73	1.91367e-12	0.611784	0.284883
CHEMBL1795180	Free fatty acid receptor 1	Rattus norvegicus	0.694266	5.31±0.28	5.30±0.31	0.607215	0.380098	0.0650763
CHEMBL4422	Free fatty acid receptor 1	Homo sapiens	0.597854	6.08±0.30	5.92±0.36	1.88522e-26	0.228877	0.182522
CHEMBL3359	Formyl peptide receptor 1	Homo sapiens	0.391285	3.86±0.31	3.83±0.38	0.069762	0.394358	0.347139
CHEMBL2695	Focal adhesion kinase 1	Homo sapiens	0.707999	3.83±0.40	3.69±0.55	7.54566e-11	0.593208	0.207803
CHEMBL5027	Flap endonuclease 1	Homo sapiens	0.65385	5.20±0.40	5.19±0.47	0.780173	-0.105964	-0.34662
CHEMBL3973	Fibroblast growth factor receptor 4	Homo sapiens	0.698849	4.09±0.32	4.01±0.34	1.30125e-07	0.333747	0.0948556
CHEMBL2742	Fibroblast growth factor receptor 3	Homo sapiens	0.610884	4.10±0.41	4.11±0.46	0.756716	0.467777	0.186664
CHEMBL4142	Fibroblast growth factor receptor 2	Homo sapiens	0.762945	4.63±0.38	4.66±0.44	0.0698711	0.187595	-0.238934
CHEMBL3650	Fibroblast growth factor receptor 1	Homo sapiens	0.759593	4.01±0.36	3.96±0.46	0.00831442	0.464867	0.236582
CHEMBL4683	Fibroblast activation protein alpha	Homo sapiens	0.491658	4.08±0.17	4.09±0.18	0.701457	-0.27746	-0.38293
CHEMBL1293302	Female germline-specific tumor suppressor gld-1	Caenorhabditis elegans	0.409546	5.34±0.20	5.22±0.23	2.82899e-34	-0.18407	-0.0877955
CHEMBL3783	Fatty acid synthase	Rattus norvegicus	0.680288	4.66±0.24	4.75±0.31	7.99349e-11	0.14369	0.186348
CHEMBL4158	Fatty acid synthase	Homo sapiens	0.392343	4.78±0.23	4.93±0.26	1.32307e-38	0.266217	0.330045
CHEMBL3344	Fatty acid binding protein muscle	Homo sapiens	0.577275	5.62±0.33	5.19±0.20	1.89123e-243	0.118576	0.11372
CHEMBL2083	Fatty acid binding protein adipocyte	Homo sapiens	0.66503	4.29±0.35	4.51±0.49	4.54951e-28	0.396978	0.477617
CHEMBL5223	Farnesyltransferase, putative	Leishmania major	0.384669	5.38±0.36	5.46±0.41	2.51297e-06	0.430512	0.174929
CHEMBL3693	Farnesyl pyrophosphate synthase	Leishmania donovani	0.739212	4.97±0.34	4.99±0.25	0.141334	-0.00593355	-0.476492
CHEMBL1782	Farnesyl diphosphate synthase	Homo sapiens	0.59007	4.55±0.37	4.53±0.26	0.050061	-0.03055	-0.123131
CHEMBL5800	Falcipain 2	Plasmodium falciparum	0.54436	4.28±0.53	4.31±0.58	0.244013	0.385049	0.15887
CHEMBL1902	FK506-binding protein 1A	Homo sapiens	0.612479	3.98±0.62	4.10±0.79	6.14179e-05	0.530081	0.458856
CHEMBL4050	FK506 binding protein 4	Homo sapiens	0.745047	3.71±0.17	3.71±0.18	0.426273	0.305405	-0.0336304
CHEMBL2721	Excitatory amino acid transporter 3	Homo sapiens	0.453702	4.47±0.35	4.32±0.31	1.82919e-24	-0.0681911	-0.066373
CHEMBL4973	Excitatory amino acid transporter 2	Homo sapiens	0.415644	4.64±0.18	4.53±0.26	6.46319e-27	0.044249	-0.0720997
CHEMBL3085	Excitatory amino acid transporter 1	Homo sapiens	0.553506	4.24±0.19	4.45±0.26	4.28386e-74	0.251395	0.242146
CHEMBL1293274	Eukaryotic translation initiation factor 4H	Homo sapiens	0.291313	4.25±0.12	4.31±0.15	1.44585e-16	0.133674	0.261874
CHEMBL6148	Eukaryotic translation initiation factor 4E	Mus musculus	0.267199	4.23±0.20	3.94±0.17	7.95518e-234	0.114531	-0.268572
CHEMBL5358	Eukaryotic translation initiation factor 2-alpha kinase 4	Homo sapiens	0.965594	4.10±0.32	4.16±0.41	0.000259875	0.346074	0.255914
CHEMBL6030	Eukaryotic translation initiation factor 2-alpha kinase 3	Homo sapiens	0.665213	5.26±0.33	5.48±0.56	1.10522e-23	0.237844	0.488984
CHEMBL6029	Eukaryotic translation initiation factor 2-alpha kinase 1	Homo sapiens	0.642461	3.90±0.13	3.93±0.15	1.0276e-06	-0.297043	0.09217
CHEMBL4848	Eukaryotic translation initation factor	Homo sapiens	0.435939	4.97±0.16	4.89±0.19	9.04168e-28	0.215308	0.0161564
CHEMBL3429	Estrogen-related receptor alpha	Homo sapiens	0.658332	6.08±0.32	6.03±0.34	0.000161205	-0.132632	0.131517
CHEMBL242	Estrogen receptor beta	Homo sapiens	0.519204	3.20±0.25	3.35±0.37	3.39041e-26	0.0539418	0.463954
CHEMBL2724	Estrogen receptor alpha	Rattus norvegicus	0.659901	6.31±0.37	6.18±0.39	1.55414e-14	0.370641	0.250756
CHEMBL206	Estrogen receptor alpha	Homo sapiens	0.672018	2.83±0.40	3.15±0.57	3.62828e-41	0.107357	0.464783
CHEMBL4234	Estradiol 17-beta-dehydrogenase 3	Homo sapiens	0.759812	5.52±0.35	5.84±0.44	1.43613e-66	0.305544	0.318595
CHEMBL2789	Estradiol 17-beta-dehydrogenase 2	Homo sapiens	0.399	5.19±0.33	5.32±0.47	1.7274e-11	0.287372	0.318798
CHEMBL3181	Estradiol 17-beta-dehydrogenase 1	Homo sapiens	0.533699	5.33±0.17	5.43±0.18	4.04748e-37	0.171063	0.149036
CHEMBL1997	Equilibrative nucleoside transporter 1	Homo sapiens	0.507168	5.12±0.79	5.11±0.90	0.770896	0.527784	0.137424
CHEMBL1293281	Epstein-Barr nuclear antigen 1	Epstein-Barr virus (strain B95-8) (HHV-4) (Human herpesvirus 4)	0.485164	4.60±0.08	4.61±0.12	0.16293	0.0896201	0.0593634
CHEMBL5669	Epoxide hydrolase 2	Rattus norvegicus	0.420787	6.90±0.38	6.94±0.49	0.0348553	0.294374	0.0663014
CHEMBL1075293	Epoxide hydrolase 1	Mus musculus	0.383933	6.06±0.16	6.11±0.17	8.88497e-10	0.193872	0.22794
CHEMBL1968	Epoxide hydrolase 1	Homo sapiens	0.564496	5.61±0.20	5.35±0.29	9.21896e-100	0.00287905	-0.295
CHEMBL4140	Epoxide hydratase	Mus musculus	0.690448	5.34±0.66	5.65±0.68	1.20183e-25	0.314395	0.360656
CHEMBL2409	Epoxide hydratase	Homo sapiens	0.583778	4.88±0.66	5.45±1.05	1.96303e-42	0.298318	0.399215
CHEMBL5319	Epithelial discoidin domain-containing receptor 1	Homo sapiens	1.21018	4.41±0.48	4.59±0.67	1.74022e-11	0.254752	0.413566
CHEMBL3608	Epidermal growth factor receptor erbB1	Mus musculus	0.550438	4.17±0.13	4.17±0.18	0.469175	-0.0864788	-0.123267
CHEMBL203	Epidermal growth factor receptor erbB1	Homo sapiens	0.646702	3.44±0.35	3.70±0.54	1.05314e-34	0.283476	0.299896
CHEMBL5836	Ephrin type-B receptor 6	Homo sapiens	1.15948	4.30±0.36	4.38±0.45	2.62624e-05	0.231413	0.214578
CHEMBL5147	Ephrin type-B receptor 4	Homo sapiens	0.739979	4.55±0.23	4.58±0.31	0.0394091	0.160884	0.117785
CHEMBL4901	Ephrin type-B receptor 3	Homo sapiens	0.700632	4.09±0.13	4.08±0.20	0.354043	-0.128692	0.0288645
CHEMBL3290	Ephrin type-B receptor 2	Homo sapiens	0.974846	4.42±0.11	4.36±0.17	2.82141e-21	-0.1489	0.237327
CHEMBL5072	Ephrin type-B receptor 1	Homo sapiens	1.09343	4.15±0.31	4.09±0.39	0.000246185	0.211248	0.125412
CHEMBL4134	Ephrin type-A receptor 8	Homo sapiens	1.02818	4.07±0.34	4.04±0.43	0.142809	0.291492	0.300742
CHEMBL4602	Ephrin type-A receptor 7	Homo sapiens	0.869747	4.15±0.37	4.04±0.44	1.93107e-10	0.270077	0.0902771
CHEMBL4526	Ephrin type-A receptor 6	Homo sapiens	1.13377	4.27±0.28	4.24±0.34	0.0181598	0.168756	0.277634
CHEMBL3987	Ephrin type-A receptor 5	Homo sapiens	1.02219	4.25±0.22	4.20±0.29	1.2441e-06	0.165578	0.136608
CHEMBL3988	Ephrin type-A receptor 4	Homo sapiens	0.98519	4.34±0.21	4.27±0.30	6.1739e-10	0.130856	0.148063
CHEMBL1293259	Ephrin type-A receptor 4	Mus musculus	0.177432	4.54±0.03	4.54±0.04	0.235137	-0.000166504	0.240395
CHEMBL4954	Ephrin type-A receptor 3	Homo sapiens	1.12958	4.80±0.21	4.67±0.32	7.7665e-26	0.122182	0.0944165
CHEMBL2068	Ephrin type-A receptor 2	Homo sapiens	0.648781	3.48±0.34	3.46±0.43	0.45588	0.257485	0.137767
CHEMBL5810	Ephrin type-A receptor 1	Homo sapiens	1.18773	4.50±0.20	4.44±0.29	2.43873e-07	0.104098	0.0723324
CHEMBL3520	Envelope polyprotein GP160	Human immunodeficiency virus type 1 group M subtype B (isolate HXB2)(HIV-1)	0.534896	3.53±0.47	3.35±0.44	1.83506e-18	0.826234	-0.683344
CHEMBL6180	Envelope glycoprotein gp160	Human immunodeficiency virus type 1 group M subtype B (isolate YU-2)(HIV-1)	0.328967	3.13±0.06	3.12±0.08	0.00042414	0.0126589	-0.187521
CHEMBL1293311	Envelope glycoprotein gp160	Human immunodeficiency virus 1	0.163173	4.88±0.07	4.84±0.08	5.43105e-28	0.114427	0.118932
CHEMBL1741195	Enteropeptidase	Homo sapiens	0.20817	8.46±0.09	8.35±0.11	1.38464e-111	0.0145454	-0.174746
CHEMBL4150	Enoyl-acyl-carrier protein reductase	Plasmodium falciparum	0.690198	4.43±0.22	4.47±0.20	6.85139e-06	-0.266514	-0.00680385
CHEMBL2176859	Enoyl-[acyl-carrier-protein] reductase [NADPH]	Staphylococcus aureus	0.429751	6.15±0.13	6.07±0.15	1.74282e-32	-0.22666	-0.380743
CHEMBL3994	Enoyl-[acyl-carrier-protein] reductase	Staphylococcus aureus subsp. aureus MRSA252	0.65417	5.56±0.21	5.50±0.26	1.22441e-08	0.240143	0.0494884
CHEMBL1857	Enoyl-[acyl-carrier-protein] reductase	Escherichia coli K-12	0.417794	3.93±0.13	3.88±0.12	1.15634e-23	0.0169195	0.259971
CHEMBL1849	Enoyl-[acyl-carrier-protein] reductase	Mycobacterium tuberculosis	0.659373	5.38±0.27	5.27±0.34	2.84562e-15	0.494325	-0.246718
CHEMBL2676	Endothelin-converting enzyme 1	Rattus norvegicus	0.456197	6.27±0.22	6.15±0.24	4.7224e-30	0.557014	0.0649477
CHEMBL4791	Endothelin-converting enzyme 1	Homo sapiens	0.659716	5.10±0.32	5.14±0.51	0.065624	0.175064	0.0175668
CHEMBL4631	Endothelin receptor ET-B	Rattus norvegicus	0.73939	4.29±0.43	4.40±0.52	5.91908e-08	0.416361	-0.114602
CHEMBL3949	Endothelin receptor ET-B	Sus scrofa	0.525159	4.80±0.44	4.68±0.46	6.86852e-09	0.230975	-0.0626354
CHEMBL1785	Endothelin receptor ET-B	Homo sapiens	0.486393	4.28±0.64	4.26±0.79	0.549661	0.360727	0.120663
CHEMBL4130	Endothelin receptor ET-A	Sus scrofa	0.636885	5.38±0.30	5.51±0.37	1.45705e-16	0.109377	0.286166
CHEMBL4566	Endothelin receptor ET-A	Rattus norvegicus	0.650432	5.45±0.61	5.33±0.66	6.0853e-05	0.0182974	0.109286
CHEMBL252	Endothelin receptor ET-A	Homo sapiens	0.519407	3.22±0.43	3.52±0.78	2.32434e-23	0.338495	0.41209
CHEMBL5080	Endothelial lipase	Homo sapiens	0.452294	5.73±0.37	5.95±0.48	1.26276e-28	0.515121	-0.231493
CHEMBL1744522	Endothelial PAS domain-containing protein 1	Homo sapiens	0.920498	5.15±0.20	5.19±0.24	0.000587437	0.27852	0.363472
CHEMBL1075323	Endoplasmin	Homo sapiens	0.572523	4.86±0.33	4.84±0.38	0.265086	0.360056	0.102423
CHEMBL5043	Endoplasmic reticulum aminopeptidase 2	Homo sapiens	0.885082	4.65±0.14	4.74±0.14	2.32889e-39	0.0879318	-0.128026
CHEMBL5704	Elongation of very long chain fatty acids protein 6	Homo sapiens	0.681528	5.39±0.18	5.44±0.21	2.36105e-08	0.270756	0.0502922
CHEMBL2407	Elastase 2A	Sus scrofa	0.756133	4.97±0.30	4.86±0.44	1.51283e-10	0.398681	0.359598
CHEMBL5705	Egl nine homolog 3	Homo sapiens	0.495263	5.90±1.01	6.50±1.23	2.02435e-31	0.497494	0.283093
CHEMBL5697	Egl nine homolog 1	Homo sapiens	0.549161	4.69±0.44	5.00±0.59	9.4378e-39	0.275516	0.392364
CHEMBL3638353	EF-hand calcium-binding domain-containing protein 4B	Homo sapiens	0.337845	6.78±0.04	6.79±0.07	6.24728e-07	0.16336	0.0936614
CHEMBL2424510	E3 ubiquitin-protein ligase UHRF1	Homo sapiens	0.126228	3.63±0.08	3.66±0.12	1.97505e-13	0.378001	0.0145612
CHEMBL4958	Dynamin-1	Homo sapiens	0.244766	4.29±0.17	4.17±0.19	4.28271e-49	-0.0305725	0.0120902
CHEMBL4575	Dual-specificity tyrosine-phosphorylation regulated kinase 3	Homo sapiens	1.01329	4.08±0.21	3.95±0.22	1.50882e-43	-0.0944483	-0.0686659
CHEMBL4376	Dual-specificity tyrosine-phosphorylation regulated kinase 2	Homo sapiens	0.714853	4.84±0.30	4.76±0.40	3.24522e-07	-0.413896	-0.401925
CHEMBL2292	Dual-specificity tyrosine-phosphorylation regulated kinase 1A	Homo sapiens	0.850242	4.38±0.19	4.35±0.22	0.00103716	-0.0879484	-0.0920937
CHEMBL4224	Dual specificty protein kinase CLK1	Homo sapiens	0.752128	5.61±0.27	5.52±0.36	2.11174e-09	-0.113225	-0.184763
CHEMBL1075115	Dual specificity tyrosine-phosphorylation-regulated kinase 4	Homo sapiens	0.286609	4.29±0.07	4.26±0.09	2.24256e-17	-0.0931855	-0.111829
CHEMBL5543	Dual specificity tyrosine-phosphorylation-regulated kinase 1B	Homo sapiens	0.856021	4.74±0.19	4.69±0.25	1.00008e-06	0.0196454	-0.00762269
CHEMBL5508	Dual specificity tyrosine-phosphorylation-regulated kinase 1A	Rattus norvegicus	0.533094	5.05±0.18	4.84±0.19	3.59184e-121	-0.143756	-0.216507
CHEMBL5604	Dual specificity testis-specific protein kinase 1	Homo sapiens	0.6683	4.02±0.13	3.99±0.17	0.000206534	0.0344152	-0.0527926
CHEMBL5511	Dual specificity protein phosphatase 6	Rattus norvegicus	0.476502	3.83±0.17	3.80±0.23	0.00615909	0.180174	0.0777328
CHEMBL2635	Dual specificity protein phosphatase 3	Homo sapiens	0.781423	4.35±0.23	4.31±0.30	0.000105789	0.117848	0.0542507
CHEMBL3983	Dual specificity protein kinase TTK	Homo sapiens	0.710774	5.27±0.20	5.25±0.29	0.168676	0.256851	0.195994
CHEMBL4203	Dual specificity protein kinase CLK4	Homo sapiens	0.813588	4.82±0.16	4.95±0.26	1.46686e-32	-0.174847	-0.0941856
CHEMBL1075282	Dual specificity protein kinase CLK3	Mus musculus	0.517187	4.16±0.08	4.19±0.11	4.88882e-11	-0.0825376	-0.48208
CHEMBL4226	Dual specificity protein kinase CLK3	Homo sapiens	0.699235	4.61±0.20	4.41±0.21	2.82782e-95	-0.231953	-0.149323
CHEMBL4225	Dual specificity protein kinase CLK2	Homo sapiens	0.813612	4.35±0.20	4.34±0.21	0.079373	-0.0727706	-0.111322
CHEMBL1075280	Dual specificity protein kinase CLK1	Mus musculus	0.632009	5.36±0.17	5.55±0.28	1.5352e-64	-0.169174	-0.232126
CHEMBL2378	Dual specificity phosphatase Cdc25C	Homo sapiens	0.620189	4.39±0.16	4.40±0.19	0.0452936	-0.301816	-0.296118
CHEMBL4804	Dual specificity phosphatase Cdc25B	Homo sapiens	0.411642	4.69±0.23	4.94±0.19	1.45208e-142	-0.137879	0.0193337
CHEMBL3775	Dual specificity phosphatase Cdc25A	Homo sapiens	0.384571	4.46±0.24	4.62±0.21	5.4098e-56	-0.170633	0.119044
CHEMBL3924	Dual specificity phosphatase 22	Homo sapiens	0.37256	4.26±0.11	4.28±0.15	0.0165615	-0.368308	-0.0650385
CHEMBL3530	Dual specificity mitogen-activated protein kinase kinase 7	Homo sapiens	0.545664	4.08±0.11	3.91±0.14	4.47067e-156	0.0532347	0.00552824
CHEMBL2171	Dual specificity mitogen-activated protein kinase kinase 6	Homo sapiens	0.566781	3.94±0.15	3.91±0.15	2.6958e-07	0.101702	-0.115883
CHEMBL4948	Dual specificity mitogen-activated protein kinase kinase 5	Homo sapiens	1.37707	4.59±0.38	4.59±0.46	0.764288	0.132232	0.0772041
CHEMBL2897	Dual specificity mitogen-activated protein kinase kinase 4	Homo sapiens	0.726832	4.48±0.16	4.39±0.23	2.24616e-22	-0.0729346	-0.251971
CHEMBL2109	Dual specificity mitogen-activated protein kinase kinase 3	Homo sapiens	0.728678	4.45±0.18	4.29±0.21	4.0197e-70	-0.0717348	-0.132002
CHEMBL2964	Dual specificity mitogen-activated protein kinase kinase 2	Homo sapiens	0.837079	4.51±0.31	4.33±0.29	1.1018e-39	0.144256	-0.00724541
CHEMBL3587	Dual specificity mitogen-activated protein kinase kinase 1	Homo sapiens	0.747681	4.57±0.28	4.53±0.31	0.00165176	0.326616	-0.0335032
CHEMBL1908386	Dual serine/threonine and tyrosine protein kinase	Homo sapiens	0.819181	4.13±0.20	4.04±0.26	3.68829e-18	0.186488	-0.0458559
CHEMBL238	Dopamine transporter	Homo sapiens	0.649852	2.93±0.48	3.60±0.76	6.34947e-100	0.0606036	0.460434
CHEMBL338	Dopamine transporter	Rattus norvegicus	0.519092	5.62±0.17	5.57±0.25	3.55541e-08	0.133508	0.19827
CHEMBL4702	Dopamine beta-hydroxylase	Bos taurus	0.551241	4.70±0.25	4.80±0.23	2.23446e-19	0.321355	0.126567
CHEMBL1850	Dopamine D5 receptor	Homo sapiens	0.687433	4.35±0.30	4.35±0.42	0.889595	0.09888	0.117129
CHEMBL3361	Dopamine D4 receptor	Rattus norvegicus	0.540863	6.73±0.43	6.75±0.51	0.424319	-0.612848	-0.36381
CHEMBL219	Dopamine D4 receptor	Homo sapiens	0.642677	2.78±0.28	3.23±0.67	2.64268e-67	0.0861046	0.364128
CHEMBL3138	Dopamine D3 receptor	Rattus norvegicus	0.589473	6.17±0.50	6.19±0.60	0.479482	0.475517	0.322303
CHEMBL234	Dopamine D3 receptor	Homo sapiens	0.647323	2.98±0.54	3.60±0.95	5.67761e-60	0.310531	0.440414
CHEMBL3427	Dopamine D2 receptor	Mus musculus	0.583827	5.19±0.27	5.39±0.37	1.453e-38	0.410631	0.0584456
CHEMBL3998	Dopamine D2 receptor	Bos taurus	0.717598	5.15±0.48	5.30±0.58	1.50445e-10	0.376077	0.20388
CHEMBL339	Dopamine D2 receptor	Rattus norvegicus	0.651243	5.41±0.24	5.48±0.39	1.94501e-06	0.175368	0.187458
CHEMBL217	Dopamine D2 receptor	Homo sapiens	0.595988	2.88±0.43	3.53±0.86	4.84013e-82	0.196335	0.306767
CHEMBL2967	Dopamine D1 receptor	Bos taurus	0.384351	3.84±0.35	4.06±0.47	2.38665e-28	0.365123	0.201045
CHEMBL5067	Dopamine D1 receptor	Sus scrofa	0.338846	4.51±0.31	4.66±0.44	1.23465e-17	0.407738	0.411991
CHEMBL265	Dopamine D1 receptor	Rattus norvegicus	0.693154	4.86±0.14	4.73±0.22	5.50982e-49	-0.0253801	0.138593
CHEMBL2056	Dopamine D1 receptor	Homo sapiens	0.585149	2.72±0.26	3.15±0.60	6.74031e-77	0.139451	0.427574
CHEMBL3534	Dolichyl-phosphate-mannose--protein mannosyltransferase 1	Candida albicans (strain SC5314 / ATCC MYA-2876) (Yeast)	0.375828	4.93±0.22	4.86±0.30	5.85457e-08	0.494192	0.490029
CHEMBL5666	Disks large homolog 4	Homo sapiens	0.256133	3.99±0.13	4.00±0.13	0.105816	0.143922	0.2485
CHEMBL5122	Discoidin domain-containing receptor 2	Homo sapiens	0.90572	4.58±0.34	4.53±0.50	0.00696986	0.224953	0.390093
CHEMBL4657	Dipeptidyl peptidase VIII	Homo sapiens	0.538909	4.79±0.28	4.55±0.28	2.71231e-77	-0.110623	-0.0949627
CHEMBL4793	Dipeptidyl peptidase IX	Homo sapiens	0.533855	4.72±0.32	4.48±0.24	2.96346e-83	-0.24052	-0.111969
CHEMBL3813	Dipeptidyl peptidase IV	Sus scrofa	0.597302	5.95±0.26	6.09±0.35	1.96581e-23	-0.0252442	0.122668
CHEMBL4653	Dipeptidyl peptidase IV	Rattus norvegicus	0.437745	6.52±0.22	6.69±0.32	1.43096e-38	0.31353	0.011131
CHEMBL284	Dipeptidyl peptidase IV	Homo sapiens	0.62341	5.45±0.41	5.32±0.50	1.32321e-09	0.139231	0.0298539
CHEMBL3976	Dipeptidyl peptidase II	Homo sapiens	0.491711	5.11±0.36	4.62±0.30	3.38486e-210	-0.0972901	0.0211624
CHEMBL2252	Dipeptidyl peptidase I	Homo sapiens	0.429472	5.27±0.35	5.60±0.48	2.37255e-61	0.289145	0.167261
CHEMBL3588732	Dihydroorotate dehydrogenase (quinone), mitochondrial	Plasmodium falciparum (isolate 3D7)	0.397905	6.42±0.06	6.43±0.07	0.000807809	0.394215	0.559238
CHEMBL2991	Dihydroorotate dehydrogenase	Mus musculus	0.926398	5.45±0.20	5.42±0.27	0.00109814	-0.0206949	0.111058
CHEMBL2383	Dihydroorotate dehydrogenase	Rattus norvegicus	0.825157	5.44±0.25	5.52±0.22	3.6112e-16	0.0140496	0.170808
CHEMBL3486	Dihydroorotate dehydrogenase	Plasmodium falciparum	0.667329	4.26±0.29	4.43±0.45	7.97945e-23	0.128703	0.143322
CHEMBL1966	Dihydroorotate dehydrogenase	Homo sapiens	0.560596	4.87±0.41	4.81±0.53	0.00216458	0.410009	0.25929
CHEMBL2627	Dihydrofolate reductase type 1	Escherichia coli	0.45111	6.85±0.37	7.04±0.42	4.38945e-25	0.447715	0.557233
CHEMBL1809	Dihydrofolate reductase	Escherichia coli K-12	0.818544	5.99±0.45	6.07±0.58	0.000165431	0.483353	0.150417
CHEMBL3565	Dihydrofolate reductase	Neisseria gonorrhoeae	0.301048	6.37±0.08	6.39±0.12	0.000254925	0.257986	0.298236
CHEMBL4888	Dihydrofolate reductase	Salmonella enterica subsp. enterica serovar Typhi	0.266302	6.35±0.20	6.46±0.24	3.94055e-29	0.48681	0.034909
CHEMBL1681620	Dihydrofolate reductase	Staphylococcus aureus	0.381173	8.13±0.17	8.21±0.26	4.04525e-14	0.286505	0.437986
CHEMBL4564	Dihydrofolate reductase	Mus musculus	0.668186	6.18±0.15	6.31±0.19	1.1148e-57	0.180823	-0.107332
CHEMBL1939	Dihydrofolate reductase	Plasmodium falciparum K1	0.544103	5.61±0.35	5.79±0.42	9.11283e-26	0.207813	0.165794
CHEMBL5457	Dihydrofolate reductase	Mycobacterium avium	0.527163	6.52±0.22	6.54±0.25	0.159543	-0.0523821	-0.160142
CHEMBL1075051	Dihydrofolate reductase	Bos taurus	0.409731	4.57±0.67	4.59±0.78	0.488888	0.43379	0.223708
CHEMBL2329	Dihydrofolate reductase	Candida albicans	0.235151	6.33±0.44	6.53±0.53	7.3217e-19	0.22091	0.503449
CHEMBL2575	Dihydrofolate reductase	Gallus gallus	0.293028	4.98±0.30	5.08±0.38	4.05002e-10	0.447854	0.21818
CHEMBL2902	Dihydrofolate reductase	Lactobacillus casei	0.49185	5.06±0.30	5.08±0.33	0.112289	0.299003	-0.0575857
CHEMBL5441	Dihydrofolate reductase	Escherichia coli	0.490631	5.56±0.29	5.52±0.27	0.000630331	0.0980854	-0.0219751
CHEMBL1926	Dihydrofolate reductase	Pneumocystis carinii	0.533128	5.64±0.31	5.77±0.33	2.69852e-20	0.230237	0.159262
CHEMBL2425	Dihydrofolate reductase	Toxoplasma gondii	0.479856	5.74±0.18	5.82±0.23	2.49618e-17	0.103814	-0.0664341
CHEMBL202	Dihydrofolate reductase	Homo sapiens	0.635763	5.17±0.19	5.15±0.20	0.0205743	0.00825497	-0.185423
CHEMBL2363	Dihydrofolate reductase	Rattus norvegicus	0.533038	5.53±0.21	5.61±0.23	4.4225e-16	0.220575	-0.0164718
CHEMBL1075284	Diacylglycerol O-acyltransferase 1	Mus musculus	0.714839	5.97±0.18	5.91±0.22	1.23746e-09	0.168687	0.247268
CHEMBL6009	Diacylglycerol O-acyltransferase 1	Homo sapiens	0.598015	5.11±0.40	5.36±0.57	2.3372e-27	0.215027	0.15373
CHEMBL3351219	Deoxyribonuclease-1	Homo sapiens	0.272187	3.41±0.30	3.50±0.32	1.20785e-09	0.166135	-0.0111067
CHEMBL2447	Deoxycytidine kinase	Homo sapiens	0.439994	6.26±0.40	6.49±0.50	4.26932e-27	0.313792	0.366993
CHEMBL5980	Dengue virus type 2 NS3 protein	Dengue virus type 2 (strain Thailand/16681/1984) (DENV-2)	0.389416	3.93±0.36	3.94±0.25	0.643226	0.129477	0.0414729
CHEMBL3222	Delta opioid receptor	Mus musculus	0.719332	4.91±0.52	5.16±0.74	1.76247e-17	0.00530273	0.0913226
CHEMBL269	Delta opioid receptor	Rattus norvegicus	0.664864	5.13±0.45	5.35±0.57	1.2445e-19	0.0797222	0.0408451
CHEMBL236	Delta opioid receptor	Homo sapiens	0.59648	2.78±0.39	3.12±0.76	5.04142e-32	0.290037	0.144431
CHEMBL5440	Dehydrosqualene synthase	Staphylococcus aureus	0.602595	4.79±0.15	4.90±0.14	2.40621e-57	0.0275314	-0.0363772
CHEMBL2468	Death-associated protein kinase 3	Homo sapiens	0.775731	4.62±0.17	4.39±0.24	1.00908e-108	-0.0621354	-0.169328
CHEMBL3123	Death-associated protein kinase 2	Homo sapiens	0.722088	4.47±0.20	4.39±0.27	4.66251e-14	-0.0230884	-0.132906
CHEMBL2558	Death-associated protein kinase 1	Homo sapiens	0.768621	4.49±0.14	4.34±0.21	7.72584e-67	-0.0772806	-0.241856
CHEMBL3142	DNA-dependent protein kinase	Homo sapiens	0.618172	4.71±0.45	4.91±0.63	1.27431e-14	0.382284	0.328286
CHEMBL5619	DNA-(apurinic or apyrimidinic site) lyase	Homo sapiens	0.543759	4.10±0.20	4.03±0.28	3.34482e-11	-0.230087	0.102633
CHEMBL1806	DNA topoisomerase II alpha	Homo sapiens	0.454661	4.39±0.27	4.47±0.31	1.3033e-09	0.217171	0.0951484
CHEMBL1781	DNA topoisomerase I	Homo sapiens	0.628177	4.44±0.14	4.32±0.13	6.5237e-72	-0.0199188	-0.116145
CHEMBL4343	DNA polymerase beta	Rattus norvegicus	0.370854	4.56±0.11	4.58±0.07	2.89593e-09	0.0734656	0.412027
CHEMBL2392	DNA polymerase beta	Homo sapiens	0.349313	4.28±0.24	3.96±0.17	1.0556e-229	0.46448	0.181074
CHEMBL1828	DNA polymerase alpha subunit	Homo sapiens	0.580604	4.28±0.28	4.18±0.20	1.08113e-20	0.290539	0.237934
CHEMBL3897	DNA polymerase III	Bacillus subtilis (strain 168)	0.317812	5.43±0.19	5.53±0.21	1.51138e-31	0.482308	0.403246
CHEMBL2163181	DNA ligase	Staphylococcus aureus	0.469187	5.42±0.44	5.49±0.47	0.000294677	0.544511	0.342675
CHEMBL1921666	DNA gyrase subunit B	Staphylococcus aureus	0.336959	5.13±0.62	5.23±0.75	0.00261758	0.767793	0.0718621
CHEMBL3085613	DNA gyrase subunit B	Mycobacterium smegmatis	0.38185	5.11±0.11	5.05±0.15	5.76272e-21	-0.0986994	-0.484631
CHEMBL1858	DNA gyrase subunit A	Escherichia coli K-12	0.472938	6.20±0.10	6.14±0.08	4.21011e-58	-0.124922	-0.331839
CHEMBL4736	DNA excision repair protein ERCC-5	Homo sapiens	0.580858	6.43±0.36	6.61±0.46	2.11565e-22	0.00670496	-0.503033
CHEMBL2146304	DNA damage-inducible transcript 3 protein	Mus musculus	0.223017	5.33±0.12	5.20±0.12	3.20645e-109	0.0374951	-0.0662593
CHEMBL1741217	DNA dC->dU-editing enzyme APOBEC-3G	Homo sapiens	0.322855	5.00±0.11	4.90±0.11	4.55896e-85	-0.0438422	-0.297433
CHEMBL1993	DNA (cytosine-5)-methyltransferase 1	Homo sapiens	0.486022	4.78±0.20	4.84±0.21	1.44417e-09	0.124575	0.045374
CHEMBL6172	D-amino-acid oxidase	Sus scrofa	0.875128	4.27±0.17	4.39±0.20	1.54632e-45	-0.21828	0.00856037
CHEMBL5485	D-amino-acid oxidase	Homo sapiens	0.78316	4.79±0.26	4.75±0.34	0.0145721	0.205615	-0.0352326
CHEMBL2304401	Cytosolic phospholipase A2	Bos taurus	0.224662	4.47±0.24	4.47±0.29	0.852891	0.332821	0.0162959
CHEMBL3816	Cytosolic phospholipase A2	Homo sapiens	0.56252	4.84±0.47	4.84±0.50	0.873812	0.436976	0.249775
CHEMBL2366461	Cytochrome b6-f complex subunit 4	Spinacia oleracea	0.544851	5.46±0.24	5.27±0.29	5.97904e-55	0.141342	-0.0771253
CHEMBL340	Cytochrome P450 3A4	Homo sapiens	0.568703	3.33±0.41	3.76±0.64	8.9228e-61	0.317153	0.342641
CHEMBL3491	Cytochrome P450 2J2	Homo sapiens	0.667445	3.75±0.32	3.89±0.50	7.11099e-12	0.402179	0.552248
CHEMBL5281	Cytochrome P450 2E1	Homo sapiens	0.0884484	3.03±0.06	3.07±0.07	3.97956e-28	-0.117753	0.113339
CHEMBL289	Cytochrome P450 2D6	Homo sapiens	0.562025	3.29±0.33	3.68±0.50	1.05782e-80	0.0209626	0.267589
CHEMBL3397	Cytochrome P450 2C9	Homo sapiens	0.582197	3.16±0.37	3.64±0.61	6.62947e-84	0.178265	0.387558
CHEMBL3721	Cytochrome P450 2C8	Homo sapiens	0.571341	4.23±0.11	4.29±0.23	4.84401e-12	-0.0796244	0.166587
CHEMBL3622	Cytochrome P450 2C19	Homo sapiens	0.546805	3.23±0.25	3.61±0.45	9.6133e-98	0.0780039	0.369713
CHEMBL4729	Cytochrome P450 2B6	Homo sapiens	0.435925	4.33±0.16	4.30±0.25	0.00200715	-0.291732	0.0628782
CHEMBL3335	Cytochrome P450 2B1	Rattus norvegicus	0.265393	4.83±0.13	4.78±0.19	1.08848e-12	0.260589	0.249324
CHEMBL5282	Cytochrome P450 2A6	Homo sapiens	0.246041	2.78±0.16	2.95±0.31	3.63031e-41	-0.285637	0.0952753
CHEMBL5141	Cytochrome P450 26A1	Homo sapiens	0.527963	5.76±0.47	5.79±0.59	0.264971	0.484005	0.226373
CHEMBL4521	Cytochrome P450 24A1	Homo sapiens	0.558538	6.11±0.19	6.05±0.22	5.43383e-10	0.253954	0.295896
CHEMBL4878	Cytochrome P450 1B1	Homo sapiens	0.57686	6.06±0.33	6.33±0.37	2.15249e-62	0.327327	0.200841
CHEMBL3356	Cytochrome P450 1A2	Homo sapiens	0.503122	3.21±0.26	3.65±0.45	2.86661e-127	-0.0994761	0.262832
CHEMBL2231	Cytochrome P450 1A1	Homo sapiens	0.527135	5.08±0.23	5.16±0.29	4.15201e-10	0.0896936	0.332678
CHEMBL1978	Cytochrome P450 19A1	Homo sapiens	0.592906	5.05±0.30	5.31±0.35	3.99585e-64	0.140974	-0.0858701
CHEMBL4430	Cytochrome P450 17A1	Rattus norvegicus	0.533171	4.88±0.57	5.28±0.72	3.47948e-41	0.48722	0.171865
CHEMBL3522	Cytochrome P450 17A1	Homo sapiens	0.625839	5.65±0.21	5.76±0.31	2.99391e-17	0.0938042	-0.0217495
CHEMBL2722	Cytochrome P450 11B2	Homo sapiens	0.565154	6.77±0.19	6.88±0.21	1.3757e-34	0.124672	0.136298
CHEMBL1908	Cytochrome P450 11B1	Homo sapiens	0.549732	6.32±0.15	6.35±0.17	0.000245452	-0.0687322	-0.105852
CHEMBL2693	Cystinyl aminopeptidase	Homo sapiens	0.642855	4.21±0.46	4.27±0.54	0.00780729	0.424558	-0.0285602
CHEMBL4051	Cystic fibrosis transmembrane conductance regulator	Homo sapiens	0.521089	6.07±0.40	5.96±0.51	1.28398e-07	0.0160644	-0.172917
CHEMBL4330	Cysteinyl leukotriene receptor 2	Homo sapiens	0.594229	5.96±0.26	5.87±0.28	8.44318e-13	0.367909	0.269125
CHEMBL1798	Cysteinyl leukotriene receptor 1	Homo sapiens	0.18861	4.10±0.20	4.20±0.40	4.11655e-10	0.345819	0.566355
CHEMBL5645	Cysteinyl leukotriene receptor 1	Cavia porcellus	0.52093	5.35±0.60	5.51±0.78	3.56399e-07	0.605684	0.268449
CHEMBL1741221	Cysteine protease ATG4B	Homo sapiens	0.201172	5.24±0.12	5.17±0.17	2.36987e-24	-0.00969305	-0.104498
CHEMBL1949	Cyclophilin A	Homo sapiens	0.67944	5.17±0.21	5.16±0.27	0.119635	0.538572	0.091371
CHEMBL4033	Cyclooxygenase-2	Canis lupus familiaris	0.393977	5.84±0.10	5.91±0.18	2.12532e-25	0.318702	0.301184
CHEMBL4321	Cyclooxygenase-2	Mus musculus	0.641334	5.62±0.21	5.70±0.29	4.53499e-10	0.0251872	0.0366769
CHEMBL4102	Cyclooxygenase-2	Ovis aries	0.728729	4.68±0.22	4.97±0.29	1.08484e-121	-0.00197828	0.0512471
CHEMBL230	Cyclooxygenase-2	Homo sapiens	0.77902	3.01±0.51	3.49±0.74	4.38567e-57	0.060233	0.308452
CHEMBL4042	Cyclooxygenase-1	Rattus norvegicus	0.800495	5.05±0.47	4.94±0.56	4.94437e-07	-0.54194	-0.441014
CHEMBL2860	Cyclooxygenase-1	Bos taurus	0.763768	5.21±0.47	5.25±0.55	0.0541871	-0.198737	0.362772
CHEMBL4133	Cyclooxygenase-1	Canis lupus familiaris	0.637017	4.86±0.11	4.88±0.16	0.00160183	0.071467	0.214679
CHEMBL2649	Cyclooxygenase-1	Mus musculus	0.280577	4.99±0.14	5.04±0.18	1.52693e-11	-0.461124	0.247582
CHEMBL2949	Cyclooxygenase-1	Ovis aries	0.66179	4.53±0.17	4.53±0.21	0.671621	-0.0990265	0.00488607
CHEMBL221	Cyclooxygenase-1	Homo sapiens	0.684089	2.89±0.38	3.25±0.50	3.03645e-65	0.00195888	0.235764
CHEMBL1163112	Cyclin-dependent kinase-like 5	Homo sapiens	0.738878	4.25±0.15	4.09±0.18	5.07113e-96	-0.0665876	-0.138069
CHEMBL1163117	Cyclin-dependent kinase-like 3	Homo sapiens	0.389981	3.87±0.14	3.76±0.13	2.31064e-74	0.0581074	0.0675412
CHEMBL5728	Cyclin-dependent kinase-like 2	Homo sapiens	0.877622	4.21±0.24	4.15±0.23	2.07618e-10	0.0809205	-0.0245806
CHEMBL5789	Cyclin-dependent kinase-like 1	Homo sapiens	0.350456	3.67±0.07	3.64±0.10	9.79511e-12	0.00734258	-0.0092224
CHEMBL3116	Cyclin-dependent kinase 9	Homo sapiens	0.765796	4.49±0.24	4.43±0.28	2.04237e-07	0.121046	0.0698358
CHEMBL3055	Cyclin-dependent kinase 7	Homo sapiens	0.978128	4.12±0.27	4.15±0.32	0.026803	0.0654867	-0.0364507
CHEMBL4036	Cyclin-dependent kinase 5	Homo sapiens	0.80084	4.29±0.14	4.20±0.24	7.2884e-25	-0.172065	-0.165462
CHEMBL331	Cyclin-dependent kinase 4	Homo sapiens	0.550453	5.03±0.21	5.02±0.25	0.433659	0.338849	-0.130155
CHEMBL4442	Cyclin-dependent kinase 3	Homo sapiens	0.663261	4.40±0.18	4.13±0.18	4.35781e-212	-0.0864749	-0.293492
CHEMBL301	Cyclin-dependent kinase 2	Homo sapiens	0.763346	4.48±0.27	4.49±0.28	0.302923	-0.0288277	-0.22258
CHEMBL1795192	Cyclin-dependent kinase 13	Homo sapiens	0.83904	4.58±0.14	4.40±0.25	1.06665e-70	-0.0597701	-0.104149
CHEMBL308	Cyclin-dependent kinase 1	Homo sapiens	0.710241	4.63±0.24	4.44±0.25	8.84362e-65	-0.054023	-0.129297
CHEMBL2108	Cyclin T1	Homo sapiens	0.444382	9.58±0.19	9.55±0.25	0.00133692	0.344291	0.28425
CHEMBL1681621	Cyclic nucleotide specific phosphodiesterase	Trypanosoma cruzi	0.536007	4.64±0.16	4.67±0.18	0.000201583	0.29743	0.422789
CHEMBL3563	Cruzipain	Trypanosoma cruzi	0.657899	4.79±0.42	4.86±0.51	0.000842121	0.51654	0.450403
CHEMBL4649	Corticotropin releasing factor receptor 1	Rattus norvegicus	0.564125	5.91±0.52	5.93±0.54	0.471497	0.00388325	-0.0610976
CHEMBL1800	Corticotropin releasing factor receptor 1	Homo sapiens	0.625077	5.01±0.48	5.12±0.54	4.12475e-06	0.0914659	-0.00911477
CHEMBL2176771	Complement factor D	Homo sapiens	0.480103	6.54±0.09	6.59±0.09	2.0068e-32	0.30836	0.0428581
CHEMBL3913	Complement C1s	Homo sapiens	0.463781	3.41±0.23	3.43±0.34	0.151624	0.145325	0.559382
CHEMBL4611	Complement C1r	Homo sapiens	0.622649	3.65±0.18	3.65±0.23	0.618006	-0.368418	0.303032
CHEMBL3638350	Collagenase 3	Mus musculus	0.479529	7.50±0.17	7.46±0.18	5.59342e-10	0.268171	0.0663351
CHEMBL4530	Coagulation factor XIII	Homo sapiens	0.511889	5.24±0.29	5.31±0.30	1.8307e-07	-0.0422125	-0.0185707
CHEMBL2821	Coagulation factor XII	Homo sapiens	0.536387	3.08±0.30	2.94±0.29	5.57244e-30	0.061921	-0.181201
CHEMBL2820	Coagulation factor XI	Homo sapiens	0.710944	4.80±0.26	4.78±0.34	0.0667109	0.0859801	0.162919
CHEMBL5062	Coagulation factor X	Oryctolagus cuniculus	0.417435	7.51±0.13	7.61±0.15	4.52177e-45	0.155052	-0.348129
CHEMBL3656	Coagulation factor X	Bos taurus	0.470375	5.61±0.10	5.63±0.12	7.45332e-05	0.24396	-0.245339
CHEMBL244	Coagulation factor X	Homo sapiens	0.657116	4.78±0.41	5.03±0.65	2.23898e-21	0.157457	0.131265
CHEMBL3991	Coagulation factor VII	Homo sapiens	0.576152	4.31±0.20	4.31±0.22	0.632178	0.296819	-0.161584
CHEMBL2016	Coagulation factor IX	Homo sapiens	0.581992	4.95±0.16	5.06±0.22	1.01281e-29	0.0178046	0.309837
CHEMBL4081	Coagulation factor III	Homo sapiens	0.573069	6.11±0.67	6.30±0.56	2.33676e-12	-0.134791	0.0664016
CHEMBL2010636	Class 1 phosphodiesterase PDEB1	Trypanosoma brucei	0.423177	4.54±0.58	4.61±0.73	0.0257413	0.816761	0.795079
CHEMBL5579	Citron Rho-interacting kinase	Homo sapiens	0.933328	4.38±0.16	4.24±0.16	2.14298e-78	-0.0498292	-0.0361175
CHEMBL2386	Chymotrypsin C	Homo sapiens	0.718468	4.99±0.24	4.94±0.30	5.6751e-05	0.0630048	-0.186606
CHEMBL4068	Chymase	Homo sapiens	0.650284	4.18±1.02	4.63±1.22	1.81024e-18	0.317856	0.188166
CHEMBL1764946	Chromobox protein homolog 7	Homo sapiens	0.119876	3.77±0.18	3.74±0.21	0.0137313	0.879658	-0.640883
CHEMBL5763	Cholinesterase	Equus caballus	0.431638	5.13±0.32	4.81±0.32	3.36575e-104	0.333021	0.217259
CHEMBL3117	Choline kinase alpha	Homo sapiens	0.414159	4.51±0.15	4.48±0.18	0.000527083	0.245417	0.250228
CHEMBL1163116	Cholesteryl ester transfer protein	Oryctolagus cuniculus	0.632351	4.40±0.41	4.41±0.48	0.96334	0.594898	0.575004
CHEMBL3572	Cholesteryl ester transfer protein	Homo sapiens	0.577912	4.63±0.27	4.65±0.48	0.348677	0.52772	0.40344
CHEMBL3508	Cholecystokinin B receptor	Rattus norvegicus	0.516658	5.28±0.40	5.32±0.47	0.0432328	0.119694	0.114337
CHEMBL2854	Cholecystokinin B receptor	Mus musculus	0.580076	5.23±0.32	5.24±0.44	0.425129	0.139301	0.0476432
CHEMBL298	Cholecystokinin B receptor	Homo sapiens	0.618766	4.36±0.61	4.22±0.70	2.66054e-06	0.20587	-0.0447806
CHEMBL2798	Cholecystokinin A receptor	Mus musculus	0.501442	5.62±0.12	5.62±0.16	0.954973	0.11013	0.110554
CHEMBL1901	Cholecystokinin A receptor	Homo sapiens	0.288755	3.60±0.19	3.79±0.54	4.87187e-22	0.383708	0.405121
CHEMBL3501	Cholecystokinin A receptor	Cavia porcellus	0.51744	4.42±0.44	4.29±0.51	8.88698e-09	0.451717	-0.20363
CHEMBL2871	Cholecystokinin A receptor	Rattus norvegicus	0.683684	4.45±0.61	4.52±0.82	0.0304966	0.238771	0.00926284
CHEMBL5550	Chaperone activity of bc1 complex-like, mitochondrial	Homo sapiens	0.52078	3.99±0.12	3.87±0.11	9.50679e-107	-0.0210323	-0.198899
CHEMBL6013	Ceramide glucosyltransferase	Mus musculus	0.193831	4.61±0.46	4.56±0.41	0.00951792	0.468365	0.13303
CHEMBL2063	Ceramide glucosyltransferase	Homo sapiens	0.673973	4.94±0.61	5.46±0.86	7.5594e-49	0.437106	0.487332
CHEMBL5719	Cell division protein kinase 8	Homo sapiens	0.867017	4.61±0.11	4.58±0.17	7.84881e-08	-0.0406518	0.104249
CHEMBL5443	Cell division cycle 7-related protein kinase	Homo sapiens	0.827535	4.85±0.24	4.72±0.37	2.04731e-21	-0.356065	-0.353379
CHEMBL6002	Cell division cycle 2-like protein kinase 6	Homo sapiens	0.55357	4.00±0.19	3.89±0.25	2.99071e-23	0.206555	0.207568
CHEMBL1908388	Cell division control protein 2 homolog	Plasmodium falciparum (isolate 3D7)	0.167632	3.66±0.05	3.62±0.06	4.58157e-50	-0.0361544	-0.200435
CHEMBL3301558	Cdk-related protein kinase 6	Plasmodium falciparum	0	5.00±0.00	5.00±0.00	?	?	?
CHEMBL2954	Cathepsin S	Homo sapiens	0.585926	5.45±0.48	5.67±0.49	3.59438e-24	0.183061	0.0113792
CHEMBL3272	Cathepsin L2	Homo sapiens	0.65996	5.02±0.29	5.14±0.36	3.7884e-17	0.146767	-0.229049
CHEMBL2113	Cathepsin L	Bos taurus	0.748098	3.66±0.31	3.84±0.37	4.16593e-30	-0.14059	0.304715
CHEMBL3837	Cathepsin L	Homo sapiens	0.70903	4.04±0.49	4.11±0.55	0.00166791	0.269359	0.112417
CHEMBL3349	Cathepsin K	Oryctolagus cuniculus	0.51278	6.45±0.63	6.81±0.72	9.37006e-31	0.733989	0.523897
CHEMBL268	Cathepsin K	Homo sapiens	0.733583	5.43±0.53	5.53±0.47	1.52546e-06	0.0695816	0.0736837
CHEMBL2225	Cathepsin H	Homo sapiens	0.980925	4.18±0.26	4.35±0.23	1.17481e-52	-0.133141	-0.0166809
CHEMBL4071	Cathepsin G	Homo sapiens	0.369386	2.20±0.27	2.37±0.47	3.72862e-20	0.277269	0.192494
CHEMBL2517	Cathepsin F	Homo sapiens	0.929186	4.25±0.25	4.33±0.28	1.51666e-11	0.442408	0.63288
CHEMBL3092	Cathepsin E	Homo sapiens	0.916914	4.96±0.40	4.89±0.43	2.26364e-05	0.492265	-0.231194
CHEMBL4106	Cathepsin D	Bos taurus	0.632905	4.84±0.18	4.70±0.20	5.6957e-55	0.0666845	-0.133092
CHEMBL2581	Cathepsin D	Homo sapiens	0.551906	4.68±0.38	4.67±0.47	0.672934	0.22678	0.142412
CHEMBL5832	Cathepsin B-like cysteine protease	Trypanosoma brucei	0.531959	4.41±0.15	4.41±0.13	0.719756	-0.250687	-0.179873
CHEMBL2323	Cathepsin B	Bos taurus	0.562182	5.58±0.15	5.59±0.15	0.135357	0.107973	0.00719809
CHEMBL4072	Cathepsin B	Homo sapiens	0.560972	4.71±0.23	4.63±0.26	3.59047e-13	0.168086	0.0770108
CHEMBL5866	Catenin beta-1	Homo sapiens	1.07241	4.61±0.13	4.45±0.17	1.38554e-107	0.261662	-0.0828826
CHEMBL2372	Catechol O-methyltransferase	Rattus norvegicus	0.502889	5.84±0.36	5.95±0.48	1.64989e-08	0.45264	0.0554765
CHEMBL3776	Caspase-8	Homo sapiens	0.457624	4.75±0.36	4.63±0.34	6.61135e-16	0.188165	-0.334667
CHEMBL3468	Caspase-7	Homo sapiens	0.51948	5.92±0.17	5.98±0.25	3.26238e-08	0.197774	-0.00821079
CHEMBL3308	Caspase-6	Homo sapiens	0.497811	5.91±0.23	5.56±0.24	4.7455e-200	0.0635132	-0.0414533
CHEMBL2334	Caspase-3	Homo sapiens	0.647922	4.18±0.38	4.24±0.39	0.000417252	0.34725	-0.306127
CHEMBL4884	Caspase-2	Homo sapiens	0.760242	4.59±0.20	4.57±0.20	0.00468023	-0.0388437	-0.331087
CHEMBL4801	Caspase-1	Homo sapiens	0.419561	2.72±0.27	2.78±0.35	5.47557e-06	0.381633	-0.0513327
CHEMBL4070	Casein kinase II alpha (prime)	Homo sapiens	0.752499	5.29±0.32	4.99±0.47	1.26407e-56	-0.00666943	-0.210335
CHEMBL3629	Casein kinase II alpha	Homo sapiens	0.717078	4.29±0.25	4.07±0.25	1.15614e-86	0.128972	-0.117966
CHEMBL5084	Casein kinase I isoform gamma-3	Homo sapiens	0.597372	4.14±0.14	4.05±0.12	4.63238e-50	-0.0912066	-0.0469023
CHEMBL5520	Casein kinase I isoform alpha-like	Homo sapiens	0.413348	3.94±0.09	3.91±0.12	1.21776e-07	-0.159634	-0.0929458
CHEMBL1781858	Casein kinase I isoform alpha	Sus scrofa	0.304111	4.31±0.08	4.22±0.08	1.35092e-127	0.125762	-0.0130639
CHEMBL2543	Casein kinase I gamma 2	Homo sapiens	0.64508	4.02±0.09	4.04±0.11	0.000211272	-0.10218	-0.00663215
CHEMBL2426	Casein kinase I gamma 1	Homo sapiens	0.769427	3.92±0.15	3.92±0.15	0.967422	-0.0609181	0.0289016
CHEMBL4937	Casein kinase I epsilon	Homo sapiens	0.898834	4.85±0.21	4.78±0.29	2.86559e-10	-0.175787	-0.345218
CHEMBL2828	Casein kinase I delta	Homo sapiens	0.837083	4.10±0.14	4.16±0.21	5.18953e-11	-0.0731501	0.00805475
CHEMBL2793	Casein kinase I alpha	Homo sapiens	0.681844	4.11±0.11	3.99±0.15	1.33091e-75	-0.0880301	-0.100232
CHEMBL4037	Carnitine palmitoyltransferase 2	Rattus norvegicus	0.468861	3.89±0.21	3.62±0.20	9.53323e-171	0.0490323	0.0541562
CHEMBL3238	Carnitine palmitoyltransferase 2	Homo sapiens	0.5944	4.06±0.35	3.74±0.26	4.82426e-115	0.0136452	0.0452756
CHEMBL3858	Carnitine palmitoyltransferase 1A	Rattus norvegicus	0.33593	5.65±0.20	5.82±0.33	7.59782e-40	0.281592	0.19276
CHEMBL2216739	Carnitine O-palmitoyltransferase 1, muscle isoform	Homo sapiens	0.531696	3.88±0.33	3.78±0.38	4.95873e-10	0.559529	0.270372
CHEMBL1293194	Carnitine O-palmitoyltransferase 1, liver isoform	Homo sapiens	0.262431	4.54±0.82	4.91±1.09	4.55263e-17	0.331778	0.187431
CHEMBL3419	Carboxypeptidase B2 isoform A	Homo sapiens	0.685515	6.41±0.31	6.32±0.33	4.77938e-09	0.362836	0.358836
CHEMBL2552	Carboxypeptidase B	Homo sapiens	0.662253	5.11±0.26	5.01±0.26	1.52949e-16	-0.0976804	-0.240215
CHEMBL2088	Carboxypeptidase A1	Homo sapiens	0.652529	4.69±0.14	4.72±0.16	5.52625e-06	-0.1175	-0.185144
CHEMBL3481	Carboxypeptidase A1	Bos taurus	0.53903	5.03±0.29	4.83±0.39	3.03113e-39	-0.241443	-0.39051
CHEMBL3180	Carboxylesterase 2	Homo sapiens	0.81197	4.14±0.87	4.39±0.65	2.21103e-14	0.130583	0.304991
CHEMBL1795098	Carboxy-terminal domain RNA polymerase II polypeptide A small phosphatase 1	Homo sapiens	0.232235	5.14±0.06	5.11±0.07	3.54155e-27	0.111394	0.0328279
CHEMBL3510	Carbonic anhydrase XIV	Homo sapiens	0.53976	5.12±0.35	5.49±0.32	1.01863e-127	0.387418	-0.111332
CHEMBL2186	Carbonic anhydrase XIII	Mus musculus	0.596342	5.05±0.49	5.27±0.43	4.48326e-25	0.396517	-0.200552
CHEMBL3912	Carbonic anhydrase XIII	Homo sapiens	0.472369	5.59±0.24	5.60±0.29	0.519742	0.081747	-0.0303854
CHEMBL3242	Carbonic anhydrase XII	Homo sapiens	0.485823	5.63±0.37	5.79±0.41	4.81383e-20	0.269413	-0.0767412
CHEMBL2326	Carbonic anhydrase VII	Homo sapiens	0.519819	5.37±0.34	5.61±0.33	1.92151e-57	0.237778	0.0174591
CHEMBL3025	Carbonic anhydrase VI	Homo sapiens	0.471443	5.33±0.33	5.30±0.22	0.00390889	-0.0315226	-0.284868
CHEMBL3969	Carbonic anhydrase VB	Homo sapiens	0.460988	4.99±0.33	5.25±0.29	1.48324e-80	0.340086	0.0783127
CHEMBL4789	Carbonic anhydrase VA	Homo sapiens	0.530685	5.06±0.25	5.30±0.24	4.19876e-99	0.262291	0.100452
CHEMBL3594	Carbonic anhydrase IX	Homo sapiens	0.488549	5.42±0.40	5.50±0.35	3.01272e-07	0.24916	-0.0725512
CHEMBL3729	Carbonic anhydrase IV	Homo sapiens	0.514989	5.12±0.47	5.13±0.29	0.407319	0.469263	-0.212541
CHEMBL281	Carbonic anhydrase IV	Bos taurus	0.239396	5.80±0.20	5.86±0.31	5.75338e-08	0.205592	-0.163501
CHEMBL2885	Carbonic anhydrase III	Homo sapiens	0.494648	4.59±0.30	4.55±0.30	0.00136837	-0.280549	-0.0159828
CHEMBL2283	Carbonic anhydrase II	Bos taurus	0.659805	5.20±0.26	5.16±0.25	0.000642282	-0.488017	-0.705853
CHEMBL205	Carbonic anhydrase II	Homo sapiens	0.535742	3.67±0.60	3.46±0.48	6.57586e-19	0.227727	-0.174846
CHEMBL261	Carbonic anhydrase I	Homo sapiens	0.499694	4.87±0.30	4.77±0.26	1.44445e-16	0.190499	-0.138869
CHEMBL5973	Carbonic anhydrase 15	Mus musculus	0.485357	5.00±0.47	5.43±0.44	8.57712e-93	0.577836	0.0978614
CHEMBL5337	Carbonic anhydrase	Candida albicans (strain SC5314 / ATCC MYA-2876) (Yeast)	0.219277	4.88±0.46	5.41±0.34	5.63498e-175	0.637163	0.377062
CHEMBL2470	Cannabinoid CB2 receptor	Rattus norvegicus	0.573576	5.92±0.22	6.20±0.22	5.59179e-150	0.354568	0.249694
CHEMBL5373	Cannabinoid CB2 receptor	Mus musculus	0.602395	5.01±0.33	5.38±0.39	7.4279e-102	0.153842	0.291318
CHEMBL253	Cannabinoid CB2 receptor	Homo sapiens	0.636732	4.65±0.45	4.73±0.59	0.000505197	-0.0145225	-0.00179732
CHEMBL3037	Cannabinoid CB1 receptor	Mus musculus	0.794909	5.74±0.59	5.60±0.42	2.96271e-10	0.14746	0.355553
CHEMBL3571	Cannabinoid CB1 receptor	Rattus norvegicus	0.539066	4.43±0.50	4.70±0.84	5.35215e-16	0.560896	0.512213
CHEMBL218	Cannabinoid CB1 receptor	Homo sapiens	0.659706	3.16±0.59	3.54±0.93	2.14892e-25	0.336476	0.503432
CHEMBL2382	Calpain 2	Homo sapiens	0.411674	5.91±0.13	6.03±0.16	2.51901e-62	-0.060868	-0.0439035
CHEMBL4143	Calpain 2	Sus scrofa	0.22817	3.35±0.20	3.18±0.17	2.67627e-90	0.147584	-0.213643
CHEMBL4062	Calpain 1	Sus scrofa	0.437355	5.67±0.34	5.87±0.38	1.07935e-31	0.137641	0.292958
CHEMBL3891	Calpain 1	Homo sapiens	0.59743	5.35±0.25	5.45±0.26	1.37495e-21	-0.208397	0.235793
CHEMBL1781862	Calmodulin-domain protein kinase 1	Toxoplasma gondii	0.514258	6.88±0.11	6.80±0.16	2.72737e-32	-0.0969768	-0.00722567
CHEMBL2169725	Calcium-dependent protein kinase 4	Plasmodium falciparum (isolate 3D7)	0.13165	5.19±0.19	5.11±0.17	1.23291e-25	0.59643	0.185145
CHEMBL1908387	Calcium-dependent protein kinase 1	Plasmodium falciparum (isolate 3D7)	0.346059	5.16±0.18	5.05±0.13	5.84151e-55	0.386916	0.184416
CHEMBL4304	Calcium-activated potassium channel subunit alpha-1	Homo sapiens	0.507786	5.21±0.30	5.29±0.39	7.52889e-07	0.302763	0.404246
CHEMBL1878	Calcium sensing receptor	Homo sapiens	0.640117	5.32±0.53	5.37±0.63	0.0613836	0.35809	0.499562
CHEMBL3798	Calcitonin gene-related peptide type 1 receptor	Homo sapiens	0.565486	5.67±0.28	5.85±0.42	1.3903e-28	-0.0843267	0.300648
CHEMBL5293	Calcitonin gene-related peptide 1	Homo sapiens	0.905992	5.48±0.42	5.48±0.60	0.863544	0.626589	-0.571254
CHEMBL5284	CaM-kinase kinase beta	Homo sapiens	0.91566	5.01±0.23	4.74±0.33	1.44788e-86	0.0944021	-0.0474688
CHEMBL5256	CaM-kinase kinase alpha	Homo sapiens	0.752711	4.32±0.32	4.23±0.42	2.05444e-07	0.224913	-0.010106
CHEMBL2494	CaM kinase IV	Homo sapiens	0.475192	3.92±0.14	3.86±0.16	2.64658e-20	0.0931082	-0.0988328
CHEMBL3829	CaM kinase II gamma	Homo sapiens	0.612027	4.21±0.18	4.14±0.24	6.38819e-13	0.0569076	0.0439694
CHEMBL2801	CaM kinase II delta	Homo sapiens	0.675251	4.47±0.25	4.27±0.27	7.30597e-59	0.134748	-0.0541275
CHEMBL4121	CaM kinase II beta	Homo sapiens	0.515629	4.09±0.16	4.06±0.20	0.000104528	0.0642925	0.14088
CHEMBL4147	CaM kinase II alpha	Homo sapiens	0.611057	4.18±0.23	4.06±0.30	1.01704e-23	0.289838	-0.283373
CHEMBL5258	CaM kinase I gamma	Homo sapiens	0.481806	4.07±0.10	3.98±0.14	8.84945e-49	0.0648163	-0.15225
CHEMBL5073	CaM kinase I delta	Homo sapiens	0.627162	4.22±0.23	4.04±0.29	8.05981e-48	0.120275	0.0446656
CHEMBL2493	CaM kinase I alpha	Homo sapiens	0.285072	3.86±0.25	3.75±0.25	7.01836e-22	0.261943	0.134392
CHEMBL5747	CREB-binding protein	Homo sapiens	0.572415	4.77±0.10	4.88±0.16	4.39982e-61	-0.151902	0.0178267
CHEMBL1961790	COUP transcription factor 2	Homo sapiens	0.24891	5.36±0.27	5.28±0.25	2.71481e-12	0.275605	-0.0863639
CHEMBL2373	C5a anaphylatoxin chemotactic receptor	Homo sapiens	0.683932	4.82±0.30	5.03±0.48	1.259e-27	-0.307477	0.482893
CHEMBL4761	C3a anaphylatoxin chemotactic receptor	Homo sapiens	0.652972	5.12±0.31	4.97±0.30	1.7496e-29	0.521358	-0.520399
CHEMBL4843	C-X3-C chemokine receptor 1	Homo sapiens	0.457628	6.02±0.36	6.08±0.40	0.00116085	0.557005	0.553035
CHEMBL2010631	C-X-C chemokine receptor type 7	Homo sapiens	0.606857	5.28±0.08	5.39±0.10	1.16533e-136	-0.539378	0.627391
CHEMBL2107	C-X-C chemokine receptor type 4	Homo sapiens	0.613683	5.40±0.20	5.28±0.26	1.28248e-30	0.21041	-0.186257
CHEMBL5200	C-X-C chemokine receptor type 3	Mus musculus	0.545008	6.52±0.14	6.65±0.16	9.7434e-71	-0.0162236	0.0985289
CHEMBL4441	C-X-C chemokine receptor type 3	Homo sapiens	0.543722	5.10±0.49	5.11±0.62	0.823739	0.527239	0.101998
CHEMBL2321627	C-C chemokine receptor-like 2	Homo sapiens	0.408902	6.93±0.10	7.03±0.13	2.35636e-69	-0.129496	0.115261
CHEMBL4596	C-C chemokine receptor type 8	Homo sapiens	0.716102	4.56±0.62	4.61±0.74	0.11795	0.480869	0.0598581
CHEMBL4423	C-C chemokine receptor type 6	Homo sapiens	0.591798	3.54±0.18	3.52±0.20	0.0574239	0.0149168	-0.134451
CHEMBL3676	C-C chemokine receptor type 5	Mus musculus	0.550181	6.32±0.09	6.24±0.13	5.48808e-51	0.180498	0.00611397
CHEMBL274	C-C chemokine receptor type 5	Homo sapiens	0.488113	3.22±0.36	3.44±0.68	3.52189e-17	0.538447	0.598621
CHEMBL2414	C-C chemokine receptor type 4	Homo sapiens	0.294877	3.08±0.14	3.26±0.35	2.8665e-42	0.278336	0.388265
CHEMBL3473	C-C chemokine receptor type 3	Homo sapiens	0.464824	5.43±0.24	5.67±0.36	4.5828e-59	0.268683	-0.147088
CHEMBL5412	C-C chemokine receptor type 2	Mus musculus	0.591833	5.33±0.27	5.38±0.28	3.25086e-06	0.311599	0.245233
CHEMBL4015	C-C chemokine receptor type 2	Homo sapiens	0.481019	3.20±0.31	3.44±0.60	9.33891e-27	0.470084	0.434242
CHEMBL3872	C-C chemokine receptor type 1	Mus musculus	0.540868	4.88±0.27	4.90±0.35	0.129666	0.408455	-0.268691
CHEMBL2413	C-C chemokine receptor type 1	Homo sapiens	0.610663	5.02±0.49	4.97±0.57	0.0709547	0.062675	-0.239304
CHEMBL2528	Butyrylcholinesterase	Mus musculus	0.47251	5.16±0.44	5.38±0.52	1.6775e-23	0.469187	0.421363
CHEMBL3403	Butyrylcholinesterase	Rattus norvegicus	0.420073	5.62±0.29	5.41±0.38	1.92223e-42	-0.0899611	0.135456
CHEMBL5077	Butyrylcholinesterase	Equus caballus	0.455166	5.42±0.24	5.38±0.36	0.00284401	0.276865	0.357586
CHEMBL1914	Butyrylcholinesterase	Homo sapiens	0.566181	4.18±0.50	4.36±0.57	2.68685e-13	0.35143	0.248475
CHEMBL1163125	Bromodomain-containing protein 4	Homo sapiens	0.513879	4.75±0.36	4.97±0.45	2.63507e-32	0.396752	0.165275
CHEMBL1795186	Bromodomain-containing protein 3	Homo sapiens	0.394094	5.34±0.20	5.47±0.26	1.19678e-32	0.265048	0.559102
CHEMBL1293289	Bromodomain-containing protein 2	Homo sapiens	0.430042	5.07±0.22	5.16±0.24	7.78535e-18	0.202986	0.455087
CHEMBL1741220	Bromodomain adjacent to zinc finger domain protein 2B	Homo sapiens	0.653811	3.75±0.15	3.76±0.18	0.348981	0.160876	0.0763948
CHEMBL3616354	Branched-chain-amino-acid aminotransferase, mitochondrial	Homo sapiens	0.479627	4.18±0.45	4.39±0.49	7.29962e-22	-0.116993	0.124957
CHEMBL2501	Bradykinin B2 receptor	Rattus norvegicus	0.823059	4.52±0.43	4.21±0.53	1.61425e-43	0.335422	-0.361855
CHEMBL4111	Bradykinin B2 receptor	Cavia porcellus	0.646168	4.88±0.49	5.00±0.74	7.06e-05	0.19398	0.157215
CHEMBL3157	Bradykinin B2 receptor	Homo sapiens	0.313053	2.64±0.24	2.75±0.43	8.6599e-13	0.630279	0.333194
CHEMBL4613	Bradykinin B1 receptor	Rattus norvegicus	0.482652	6.82±0.12	6.97±0.10	1.14496e-167	-0.482409	0.628253
CHEMBL4308	Bradykinin B1 receptor	Homo sapiens	0.581731	5.74±0.49	5.86±0.60	6.56238e-07	-0.334936	0.00823061
CHEMBL5192	Botulinum neurotoxin type A	Clostridium botulinum	0.47514	4.43±0.18	4.43±0.24	0.971786	0.302217	0.191101
CHEMBL5467	Bone morphogenetic protein receptor type-2	Homo sapiens	0.689316	4.42±0.19	4.32±0.26	9.87264e-23	-0.204962	-0.300836
CHEMBL5476	Bone morphogenetic protein receptor type-1B	Homo sapiens	1.07351	4.57±0.17	4.62±0.22	2.64865e-08	-0.268876	-0.0761955
CHEMBL5275	Bone morphogenetic protein receptor type-1A	Homo sapiens	0.554444	4.03±0.17	4.08±0.21	6.70525e-08	-0.27611	-0.0532143
CHEMBL3898	Bone morphogenetic protein 1	Homo sapiens	0.503322	5.29±0.38	5.50±0.43	2.06811e-28	0.0399672	0.392145
CHEMBL4080	Bombesin receptor subtype-3	Homo sapiens	0.528444	6.37±0.28	6.49±0.38	7.56136e-14	0.128804	0.502423
CHEMBL2047	Bile acid receptor FXR	Homo sapiens	0.65081	4.67±0.41	4.77±0.50	7.5235e-06	0.448231	0.388959
CHEMBL1293297	Bifunctional protein glmU	Mycobacterium tuberculosis	0.264798	4.51±0.10	4.46±0.13	1.12877e-18	0.150836	-0.289337
CHEMBL5921	Bifunctional protein NCOAT	Homo sapiens	0.652869	6.29±0.30	6.47±0.22	9.97792e-53	0.110271	-0.0684695
CHEMBL4822	Beta-secretase 1	Homo sapiens	0.580979	4.14±0.74	4.43±0.93	1.27451e-13	0.0754982	0.0351007
CHEMBL4840	Beta-lactamase type II	Bacteroides fragilis	0.621704	4.75±0.30	4.62±0.21	2.8591e-33	-0.34379	-0.629415
CHEMBL2065	Beta-lactamase TEM	Escherichia coli	0.676453	5.07±0.44	5.17±0.53	5.52058e-06	0.265404	-0.134463
CHEMBL3326	Beta-lactamase L1	Stenotrophomonas maltophilia	0.446807	4.79±0.57	5.11±0.61	1.53157e-34	0.623897	0.0930491
CHEMBL2026	Beta-lactamase AmpC	Escherichia coli K-12	0.713029	4.66±0.56	4.85±0.35	8.46212e-22	0.149972	-0.166259
CHEMBL5031	Beta-lactamase	Pseudomonas aeruginosa (strain ATCC 15692 / PAO1 / 1C / PRS 101 / LMG12228)	0.525062	5.77±0.31	5.89±0.35	2.02502e-15	0.347229	0.0387961
CHEMBL1641358	Beta-lactamase	Klebsiella pneumoniae	0.372642	6.87±0.19	7.05±0.22	2.029e-76	0.21353	0.476288
CHEMBL2725	Beta-lactamase	Enterobacter cloacae	0.706551	5.27±0.34	5.36±0.44	5.01746e-07	0.352627	-0.135588
CHEMBL1293260	Beta-lactamase	Salmonella choleraesuis (strain SC-B67)	0.378408	3.74±0.14	3.65±0.19	8.32846e-29	-0.216895	0.0129007
CHEMBL1293244	Beta-lactamase	Pseudomonas aeruginosa	0.35256	5.13±0.43	4.64±0.41	3.71718e-136	-0.146531	-0.0049005
CHEMBL3761	Beta-glucosidase	Homo sapiens	0.394931	5.54±0.65	5.80±0.67	1.88452e-19	0.580897	0.349171
CHEMBL2179	Beta-glucocerebrosidase	Homo sapiens	0.780232	5.45±0.24	5.47±0.27	0.118714	0.183899	0.161771
CHEMBL3482	Beta-galactosidase	Bos taurus	0.547008	4.03±0.27	3.93±0.23	1.48263e-18	0.00948875	-0.0229045
CHEMBL1293264	Beta-galactosidase	Escherichia coli	0.0500867	3.69±0.05	3.69±0.08	0.122728	0.254223	0.0703617
CHEMBL4796	Beta-chymotrypsin	Homo sapiens	0.652228	5.01±0.14	5.01±0.18	0.894415	-0.103013	0.158352
CHEMBL246	Beta-3 adrenergic receptor	Homo sapiens	0.356641	2.67±0.20	2.79±0.35	1.71043e-19	0.322008	0.312596
CHEMBL3373	Beta-2 adrenergic receptor	Bos taurus	0.665903	5.34±0.43	5.66±0.44	6.81626e-59	0.318372	0.587698
CHEMBL2289	Beta-2 adrenergic receptor	Canis lupus familiaris	0.588458	4.60±0.29	4.73±0.32	1.823e-22	0.0837587	0.0259959
CHEMBL5414	Beta-2 adrenergic receptor	Cavia porcellus	0.690087	5.54±0.43	5.83±0.40	1.54368e-55	-0.231754	-0.0392096
CHEMBL210	Beta-2 adrenergic receptor	Homo sapiens	0.522703	2.72±0.23	2.97±0.44	4.32693e-50	0.303445	0.354006
CHEMBL3252	Beta-1 adrenergic receptor	Rattus norvegicus	0.760025	4.98±0.23	4.93±0.28	4.78811e-06	0.321833	0.177408
CHEMBL5471	Beta-1 adrenergic receptor	Cavia porcellus	0.696575	5.08±0.26	5.42±0.40	6.27507e-94	0.228118	0.310377
CHEMBL213	Beta-1 adrenergic receptor	Homo sapiens	0.496135	2.70±0.20	2.93±0.39	2.80587e-53	0.270764	0.290039
CHEMBL2525	Beta secretase 2	Homo sapiens	0.526294	5.71±0.27	5.81±0.25	1.51961e-18	-0.0560582	-0.16652
CHEMBL2487	Beta amyloid A4 protein	Homo sapiens	0.53108	5.32±0.37	5.69±0.36	9.81798e-109	-0.0680274	-0.110068
CHEMBL1293246	Beta Lactamase	Pseudomonas aeruginosa	0.382629	4.65±0.09	4.64±0.12	0.00256421	-0.0237418	0.113593
CHEMBL3817	Bcl2-antagonist of cell death (BAD)	Homo sapiens	0.365398	4.23±0.56	4.35±0.72	2.9683e-05	0.78692	0.624473
CHEMBL6044	Bcl-2-related protein A1	Homo sapiens	0.55473	4.77±0.16	4.88±0.16	3.01841e-58	0.263973	0.140551
CHEMBL1293239	Bcl-2-related protein A1	Mus musculus	0.28009	4.48±0.14	4.35±0.16	4.64025e-75	0.0271287	0.00201432
CHEMBL3107	Basic fibroblast growth factor	Homo sapiens	0.620806	5.87±0.12	5.99±0.17	1.11305e-74	0.0922966	-0.0793191
CHEMBL5335	Baculoviral IAP repeat-containing protein 3	Homo sapiens	0.444987	6.64±0.10	6.61±0.14	2.28302e-06	0.120187	0.243902
CHEMBL5462	Baculoviral IAP repeat-containing protein 2	Homo sapiens	0.471155	5.25±0.58	5.39±0.67	3.42147e-07	0.525524	0.430899
CHEMBL4574	BR serine/threonine-protein kinase 2	Homo sapiens	0.684302	4.55±0.24	4.39±0.31	4.86685e-36	-0.122635	-0.190158
CHEMBL5650	BR serine/threonine-protein kinase 1	Homo sapiens	0.610099	4.17±0.13	4.11±0.16	1.48643e-23	-0.0358221	-0.0488751
CHEMBL4522	BMP-2-inducible protein kinase	Homo sapiens	1.08651	4.91±0.17	4.77±0.26	2.53582e-45	-0.0083475	-0.1467
CHEMBL3691	Autotaxin	Homo sapiens	0.509038	5.21±0.34	5.12±0.34	3.72671e-10	-0.267244	-0.293139
CHEMBL5724	Arylamine N-acetyltransferase 2	Mus musculus	0.643519	4.69±0.12	4.67±0.12	6.41714e-06	0.137357	0.158651
CHEMBL1075097	Arginase-1	Homo sapiens	0.458542	5.33±0.48	5.55±0.52	2.51759e-23	0.641405	0.573955
CHEMBL2146311	Arf-GAP with SH3 domain, ANK repeat and PH domain-containing protein 1	Homo sapiens	0.0507601	5.05±0.02	5.05±0.03	0.000354502	0.125163	0.249107
CHEMBL5211	Arachidonate 5-lipoxygenase	Mus musculus	0.552924	5.90±0.43	5.99±0.44	4.96837e-06	0.620354	0.476576
CHEMBL2980	Arachidonate 5-lipoxygenase	Bos taurus	0.568931	4.83±0.13	4.83±0.14	0.514187	0.0991612	0.0804175
CHEMBL312	Arachidonate 5-lipoxygenase	Rattus norvegicus	0.499231	4.94±0.35	5.25±0.37	1.6692e-78	0.177774	0.204442
CHEMBL215	Arachidonate 5-lipoxygenase	Homo sapiens	0.521595	5.12±0.22	5.31±0.26	3.6796e-60	0.203208	0.22422
CHEMBL2457	Arachidonate 15-lipoxygenase, type II	Homo sapiens	0.212444	3.59±0.33	3.58±0.46	0.665856	0.54387	0.377027
CHEMBL4358	Arachidonate 15-lipoxygenase	Oryctolagus cuniculus	0.271021	3.42±0.15	3.47±0.17	1.00291e-12	0.194621	0.347034
CHEMBL2903	Arachidonate 15-lipoxygenase	Homo sapiens	0.737295	4.48±0.31	4.42±0.33	0.000208102	0.264018	0.192969
CHEMBL3687	Arachidonate 12-lipoxygenase	Homo sapiens	0.56153	4.15±0.37	4.11±0.31	0.0153871	0.346638	0.249921
CHEMBL1921664	Appetite-regulating hormone	Homo sapiens	0.742083	4.68±0.42	4.86±0.51	6.15738e-18	0.625789	0.674975
CHEMBL1795093	Apoptotic protease-activating factor 1	Homo sapiens	0.141035	4.38±0.02	4.38±0.03	0.276666	-0.0306264	-0.00363404
CHEMBL4625	Apoptosis regulator Bcl-X	Homo sapiens	0.632552	3.06±0.72	3.23±0.96	1.39164e-05	0.528944	0.383553
CHEMBL4677	Apoptosis regulator Bcl-W	Homo sapiens	0.441952	4.33±0.19	4.35±0.25	0.00876999	0.504067	0.531497
CHEMBL4860	Apoptosis regulator Bcl-2	Homo sapiens	0.531876	3.33±1.01	3.51±1.21	0.0003097	0.418833	0.503315
CHEMBL1628481	Apelin receptor	Homo sapiens	0.528421	3.82±0.24	3.87±0.26	2.32306e-06	0.896292	-0.832595
CHEMBL4372	Anthrax lethal factor	Bacillus anthracis	0.476535	4.60±0.35	4.46±0.41	5.97012e-16	0.128291	-0.0557265
CHEMBL5547	Ankyrin repeat and protein kinase domain-containing protein 1	Homo sapiens	0.807501	4.23±0.12	4.11±0.16	4.37786e-79	-0.00923664	-0.167936
CHEMBL3736	Angiotensin-converting enzyme 2	Homo sapiens	0.733803	5.22±0.41	5.37±0.47	2.40264e-15	0.148229	-0.0159071
CHEMBL2625	Angiotensin-converting enzyme	Rattus norvegicus	0.694249	5.77±0.23	5.96±0.33	4.18978e-41	-0.11925	0.00897735
CHEMBL1808	Angiotensin-converting enzyme	Homo sapiens	0.814476	4.69±0.69	4.93±0.60	9.19879e-17	0.276543	0.0884251
CHEMBL4074	Angiotensin-converting enzyme	Oryctolagus cuniculus	0.466555	3.29±0.36	3.30±0.30	0.561058	0.106172	0.00992456
CHEMBL4607	Angiotensin II type 2 (AT-2) receptor	Homo sapiens	0.372507	2.64±0.27	2.81±0.54	2.00977e-16	0.581679	0.442189
CHEMBL257	Angiotensin II type 2 (AT-2) receptor	Rattus norvegicus	0.469159	5.65±0.49	5.61±0.64	0.0998495	0.663684	0.46732
CHEMBL3374	Angiotensin II type 1a (AT-1a) receptor	Bos taurus	0.462508	5.73±0.24	5.77±0.38	0.00178299	0.0855305	-0.0305397
CHEMBL3948	Angiotensin II type 1a (AT-1a) receptor	Oryctolagus cuniculus	0.485028	5.60±0.42	5.83±0.61	9.5669e-21	0.440822	0.304481
CHEMBL3056	Androgen Receptor	Mus musculus	0.630119	6.03±0.33	5.83±0.46	8.69673e-28	-0.0836149	-0.184278
CHEMBL3072	Androgen Receptor	Rattus norvegicus	0.497004	3.26±0.23	3.37±0.32	1.59962e-19	0.103924	0.391314
CHEMBL1871	Androgen Receptor	Homo sapiens	0.550347	5.75±0.23	5.72±0.33	0.0054193	-0.129221	-0.0466389
CHEMBL3455	Anandamide amidohydrolase	Mus musculus	0.872231	6.39±0.35	6.19±0.45	1.32465e-26	-0.316805	0.0399176
CHEMBL2243	Anandamide amidohydrolase	Homo sapiens	0.74238	4.97±0.66	5.38±0.88	8.22877e-31	0.162488	0.105264
CHEMBL3229	Anandamide amidohydrolase	Rattus norvegicus	0.652098	5.33±0.37	5.48±0.41	6.85684e-18	-0.0284303	-0.148837
CHEMBL1907	Aminopeptidase N	Homo sapiens	0.522374	5.21±0.27	5.04±0.31	2.75582e-37	-0.127917	0.15284
CHEMBL2590	Aminopeptidase N	Sus scrofa	0.498921	5.20±0.40	5.32±0.40	2.33696e-10	-0.272098	0.36062
CHEMBL3439	Aminopeptidase A	Homo sapiens	0.744257	5.66±0.25	5.57±0.31	2.14395e-12	0.685822	-0.606268
CHEMBL4592	Amine oxidase, copper containing	Rattus norvegicus	0.851873	5.30±0.49	5.60±0.54	3.17575e-38	0.479706	0.163863
CHEMBL3437	Amine oxidase, copper containing	Homo sapiens	0.588987	5.53±0.48	5.74±0.64	5.06276e-16	0.346467	0.0946591
CHEMBL5368	Amiloride-sensitive cation channel 3	Homo sapiens	0.551166	4.45±0.44	4.66±0.47	3.29764e-23	0.441681	0.252391
CHEMBL6152	Alpha-synuclein	Homo sapiens	0.392678	5.66±0.18	5.78±0.26	6.76953e-28	0.398267	0.505755
CHEMBL3314	Alpha-chymotrypsin	Bos taurus	0.823721	4.39±0.26	4.44±0.42	0.00239634	0.306119	0.348645
CHEMBL4176	Alpha-L-fucosidase I	Homo sapiens	0.668353	5.04±0.26	5.15±0.30	3.07692e-19	0.353942	0.0979819
CHEMBL1916	Alpha-2c adrenergic receptor	Homo sapiens	0.562608	3.46±0.28	3.82±0.51	4.4312e-72	0.106544	0.316801
CHEMBL266	Alpha-2b adrenergic receptor	Rattus norvegicus	0.618299	6.00±0.31	6.11±0.33	1.68972e-14	0.237397	-0.0915867
CHEMBL1942	Alpha-2b adrenergic receptor	Homo sapiens	0.537337	3.25±0.26	3.61±0.46	1.06587e-84	0.0575361	0.305482
CHEMBL327	Alpha-2a adrenergic receptor	Rattus norvegicus	0.938513	5.98±0.39	5.89±0.54	5.25784e-05	-0.21836	0.037317
CHEMBL4744	Alpha-2a adrenergic receptor	Bos taurus	0.597295	6.35±0.30	6.35±0.34	0.736684	-0.363614	-0.135669
CHEMBL1867	Alpha-2a adrenergic receptor	Homo sapiens	0.570175	3.49±0.33	3.94±0.53	5.66586e-96	0.0790199	0.300944
CHEMBL326	Alpha-1d adrenergic receptor	Rattus norvegicus	0.53674	5.68±0.52	5.83±0.70	2.93508e-07	0.291976	0.24155
CHEMBL223	Alpha-1d adrenergic receptor	Homo sapiens	0.516258	3.73±0.25	4.08±0.58	4.06727e-55	0.268767	0.339531
CHEMBL3122	Alpha-1b adrenergic receptor	Mesocricetus auratus	0.439801	5.75±0.62	5.93±0.90	8.03202e-07	0.654951	0.630905
CHEMBL315	Alpha-1b adrenergic receptor	Rattus norvegicus	0.430751	3.64±0.16	3.86±0.41	8.13813e-47	0.15482	0.26837
CHEMBL232	Alpha-1b adrenergic receptor	Homo sapiens	0.526287	4.98±0.50	5.20±0.54	4.0786e-21	0.0724655	0.0494149
CHEMBL3637	Alpha-1a adrenergic receptor	Oryctolagus cuniculus	0.553055	7.82±0.18	7.85±0.18	0.000980567	0.319483	0.098367
CHEMBL4892	Alpha-1a adrenergic receptor	Bos taurus	0.505342	5.81±0.52	6.20±0.81	3.17274e-33	0.370357	0.511358
CHEMBL319	Alpha-1a adrenergic receptor	Rattus norvegicus	0.646746	2.74±0.25	3.14±0.64	9.23193e-62	0.20547	0.304793
CHEMBL229	Alpha-1a adrenergic receptor	Homo sapiens	0.62351	5.42±0.65	5.62±0.80	5.8871e-10	0.454205	0.156497
CHEMBL2321630	Alpha-1,6-mannosyl-glycoprotein 2-beta-N-acetylglucosaminyltransferase	Homo sapiens	0.792213	5.15±0.53	5.17±0.64	0.440363	0.539641	0.526273
CHEMBL4218	Alpha trans-inducing protein (VP16)	Herpes simplex virus (type 1 / strain 17)	0.317471	4.88±0.11	4.76±0.14	5.22114e-80	-0.0561124	0.0963857
CHEMBL5979	Alkaline phosphatase, tissue-nonspecific isozyme	Homo sapiens	0.723714	3.77±0.16	3.76±0.21	0.103754	-0.0378796	0.00828579
CHEMBL3402	Alkaline phosphatase placental-like	Homo sapiens	0.329044	4.29±0.09	4.21±0.09	2.07719e-79	-0.0175558	-0.094918
CHEMBL4458	Alkaline phosphatase placental type	Homo sapiens	0.0194909	3.29±0.08	3.29±0.09	0.0125832	-0.35946	0.344926
CHEMBL4559	Aldose reductase	Sus scrofa	0.344067	5.10±0.42	5.34±0.67	3.35509e-20	0.559681	0.387387
CHEMBL3081	Aldose reductase	Bos taurus	0.483583	4.78±0.44	4.83±0.56	0.0343623	0.444984	0.305986
CHEMBL2622	Aldose reductase	Rattus norvegicus	0.431873	3.23±0.26	3.39±0.32	6.26884e-30	-0.0198219	0.0703441
CHEMBL1900	Aldose reductase	Homo sapiens	0.62472	5.43±0.29	5.47±0.42	0.0158557	0.176281	0.0477875
CHEMBL4681	Aldo-keto-reductase family 1 member C3	Homo sapiens	0.622266	4.81±0.55	4.91±0.56	4.13363e-05	0.106385	0.229135
CHEMBL4999	Aldo-keto reductase family 1 member C4	Homo sapiens	0.235363	3.76±0.11	3.73±0.14	1.01793e-06	-0.0696216	0.256703
CHEMBL5847	Aldo-keto reductase family 1 member C2	Homo sapiens	0.325296	4.57±0.34	4.33±0.34	1.96403e-54	-0.291512	0.442916
CHEMBL5905	Aldo-keto reductase family 1 member C1	Homo sapiens	0.448358	4.50±0.24	4.31±0.26	1.70851e-65	-0.0893929	0.496209
CHEMBL5983	Aldo-keto reductase family 1 member B10	Homo sapiens	0.586566	5.33±0.47	5.43±0.44	2.41213e-07	0.250412	0.00804244
CHEMBL2246	Aldehyde reductase	Homo sapiens	0.357576	4.97±0.09	5.02±0.13	1.14761e-17	-0.0186177	-0.21033
CHEMBL3577	Aldehyde dehydrogenase 1A1	Homo sapiens	0.546215	5.66±0.46	5.51±0.49	5.14052e-12	-0.13078	-0.014523
CHEMBL1935	Aldehyde dehydrogenase	Homo sapiens	0.590257	4.73±0.21	4.75±0.27	0.0591152	0.534777	0.316579
CHEMBL2664	Adenosylhomocysteinase	Homo sapiens	0.844688	5.35±0.24	5.36±0.30	0.159561	0.256716	0.272322
CHEMBL2982	Adenosine kinase	Toxoplasma gondii	0.238812	4.24±0.04	4.24±0.06	0.0236966	-0.267125	-0.490923
CHEMBL2384	Adenosine kinase	Rattus norvegicus	0.649955	6.42±0.38	6.71±0.47	2.48584e-50	0.515108	0.570783
CHEMBL3589	Adenosine kinase	Homo sapiens	0.598235	5.32±0.35	5.43±0.46	1.79704e-09	0.259801	0.0869548
CHEMBL1910	Adenosine deaminase	Homo sapiens	0.915254	5.32±1.12	5.44±1.06	0.0118289	0.169643	-0.0268104
CHEMBL2966	Adenosine deaminase	Bos taurus	0.679131	4.10±0.18	4.12±0.18	0.00164419	-0.232312	0.0440731
CHEMBL1075269	Adenosine A3 receptor	Mus musculus	0.356706	6.61±0.23	6.64±0.31	0.00223662	0.46053	0.185793
CHEMBL3360	Adenosine A3 receptor	Rattus norvegicus	0.589237	4.37±0.37	4.38±0.44	0.36637	0.388912	-0.18342
CHEMBL256	Adenosine A3 receptor	Homo sapiens	0.588937	3.01±0.45	3.57±0.83	4.44858e-65	0.192384	0.0831392
CHEMBL2592	Adenosine A2b receptor	Rattus norvegicus	0.704083	5.21±0.26	5.27±0.33	0.000147172	0.376788	0.233593
CHEMBL255	Adenosine A2b receptor	Homo sapiens	0.470619	5.02±0.19	5.21±0.27	5.60377e-61	0.230007	0.16865
CHEMBL2605	Adenosine A2a receptor	Cavia porcellus	0.472156	4.98±0.50	5.09±0.44	3.49182e-08	0.539294	0.205867
CHEMBL302	Adenosine A2a receptor	Rattus norvegicus	0.55296	4.60±0.21	4.79±0.28	1.35645e-55	0.153531	-0.0436292
CHEMBL251	Adenosine A2a receptor	Homo sapiens	0.565604	2.73±0.30	3.37±0.77	2.62074e-102	0.0743563	0.127007
CHEMBL2304404	Adenosine A1 receptor	Cavia porcellus	0.692507	5.13±0.42	5.31±0.40	1.04259e-23	0.111797	0.109745
CHEMBL4975	Adenosine A1 receptor	Bos taurus	0.621013	5.28±0.57	5.59±0.64	8.43394e-30	0.151449	0.000347169
CHEMBL318	Adenosine A1 receptor	Rattus norvegicus	0.543646	4.76±0.23	4.91±0.35	2.66357e-27	0.223348	-0.0363126
CHEMBL226	Adenosine A1 receptor	Homo sapiens	0.564733	2.71±0.30	3.32±0.80	3.28922e-88	0.120847	0.12339
CHEMBL3830	Adaptor-associated kinase	Homo sapiens	1.0177	4.91±0.20	4.81±0.27	4.83354e-20	-0.0692901	-0.210831
CHEMBL6141	Acyl-CoA:cholesterol acyltransferase	Oryctolagus cuniculus	0.459432	4.99±0.24	5.25±0.44	7.90382e-50	0.120467	0.161193
CHEMBL5353	Acyl-CoA desaturase 1	Mus musculus	0.735902	6.76±0.14	6.77±0.19	0.0397275	0.0664193	0.210659
CHEMBL5424	Acyl-CoA desaturase 1	Rattus norvegicus	0.771434	5.95±0.22	5.86±0.25	3.11569e-16	-0.0436447	-0.174228
CHEMBL5555	Acyl-CoA desaturase	Homo sapiens	0.655042	6.19±0.18	6.24±0.25	8.95285e-06	0.0226604	0.121177
CHEMBL4465	Acyl coenzyme A:cholesterol acyltransferase 2	Homo sapiens	0.49061	4.93±0.24	4.96±0.23	0.00130063	0.774028	0.310779
CHEMBL4464	Acyl coenzyme A:cholesterol acyltransferase 1	Mus musculus	0.46457	5.46±0.08	5.50±0.09	1.65738e-27	0.467657	0.430266
CHEMBL2782	Acyl coenzyme A:cholesterol acyltransferase 1	Homo sapiens	0.46643	4.86±0.23	4.90±0.31	0.00229861	0.315231	0.369213
CHEMBL285	Acyl coenzyme A:cholesterol acyltransferase 1	Rattus norvegicus	0.51744	5.04±0.30	5.23±0.35	7.54561e-36	0.264038	0.37876
CHEMBL2623	Acyl coenzyme A:cholesterol acyltransferase	Oryctolagus cuniculus	1.01787	3.90±0.96	4.25±0.89	7.96079e-18	0.524418	0.642529
CHEMBL2265	Acyl coenzyme A:cholesterol acyltransferase	Homo sapiens	0.781445	3.97±0.67	4.07±0.48	2.01981e-05	-0.220736	0.153702
CHEMBL5466	Activin receptor type-2B	Homo sapiens	0.620257	4.14±0.15	4.17±0.23	0.000114649	-0.0295392	0.000552748
CHEMBL5616	Activin receptor type-2A	Homo sapiens	0.415793	3.97±0.14	3.97±0.16	0.806701	-0.121277	-0.108596
CHEMBL5310	Activin receptor type-1B	Homo sapiens	0.882302	4.17±0.11	4.18±0.16	0.184069	-0.170052	-0.017678
CHEMBL5903	Activin receptor type-1	Homo sapiens	0.834875	4.33±0.16	4.30±0.17	5.79076e-05	-0.0211699	0.00567694
CHEMBL3243910	Acrosin	Sus scrofa	0.281251	5.44±0.21	5.48±0.21	0.000436384	0.420505	0.399802
CHEMBL2738	Acrosin	Homo sapiens	0.417443	5.31±0.17	5.22±0.30	4.69867e-13	-0.203594	-0.0456108
CHEMBL2120	Acidic fibroblast growth factor	Homo sapiens	0.521556	4.67±0.30	4.81±0.25	1.62098e-28	0.447876	-0.245162
CHEMBL3513	Acidic alpha-glucosidase	Rattus norvegicus	0.500372	4.63±0.26	4.61±0.17	0.0479938	-0.0765852	-0.191918
CHEMBL4780	Acetylcholinesterase	Torpedo californica	0.702936	5.66±0.36	6.05±0.42	1.78539e-93	0.230463	0.256977
CHEMBL3198	Acetylcholinesterase	Mus musculus	0.619578	5.61±0.22	5.63±0.29	0.171935	-0.000962155	-0.0114575
CHEMBL4768	Acetylcholinesterase	Bos taurus	0.565182	4.92±0.43	5.08±0.47	5.63093e-14	0.371911	0.398877
CHEMBL3199	Acetylcholinesterase	Rattus norvegicus	0.567675	5.49±0.34	5.41±0.57	0.000650334	0.294607	0.208544
CHEMBL4078	Acetylcholinesterase	Electrophorus electricus	0.47983	5.13±0.35	4.94±0.35	4.43543e-33	0.264467	0.0801997
CHEMBL220	Acetylcholinesterase	Homo sapiens	0.641268	3.32±0.70	3.75±0.77	2.2575e-36	0.316317	0.403716
CHEMBL6084	Acetylcholine-binding protein	Lymnaea stagnalis	0.588596	5.07±0.39	5.35±0.41	9.96149e-53	0.0430545	0.0626535
CHEMBL3638338	Acetyl-coenzyme A transporter 1	Homo sapiens	0.0801228	8.73±0.02	8.71±0.02	3.50979e-62	-0.229147	-0.168674
CHEMBL4829	Acetyl-CoA carboxylase 2	Homo sapiens	0.36081	5.75±0.26	5.86±0.34	2.6066e-15	0.335939	0.0719591
CHEMBL2397	Acetyl-CoA carboxylase 1	Rattus norvegicus	0.454976	4.65±0.40	4.82±0.62	2.47216e-11	0.618555	-0.0449868
CHEMBL3351	Acetyl-CoA carboxylase 1	Homo sapiens	0.655672	4.88±0.34	5.04±0.42	2.0398e-21	0.447544	-0.132591
CHEMBL4263	Acetolactate synthase	Arabidopsis thaliana	0.52666	5.39±0.22	5.21±0.19	6.2779e-87	0.0315472	0.188584
CHEMBL2150837	ATPase family AAA domain-containing protein 2	Homo sapiens	0.426252	3.31±0.59	3.42±0.62	4.84362e-05	0.788488	0.143304
CHEMBL2146350	ATP-sensitive inward rectifier potassium channel 1	Rattus norvegicus	0.143117	7.40±0.05	7.34±0.07	8.92934e-94	-0.626523	0.177202
CHEMBL1293292	ATP-sensitive inward rectifier potassium channel 1	Homo sapiens	0.532641	5.61±0.24	5.63±0.26	0.0160835	0.158634	0.115548
CHEMBL5393	ATP-binding cassette sub-family G member 2	Homo sapiens	0.493855	4.24±0.45	4.70±0.59	1.54168e-74	0.146449	0.335417
CHEMBL2116	AMP-activated protein kinase, alpha-2 subunit	Homo sapiens	0.676112	4.07±0.26	4.00±0.31	2.59576e-08	0.231369	-0.0755805
CHEMBL4045	AMP-activated protein kinase, alpha-1 subunit	Homo sapiens	0.813093	4.19±0.24	4.12±0.28	9.42474e-09	0.0778519	-0.0354575
CHEMBL4247	ALK tyrosine kinase receptor	Homo sapiens	0.79423	4.25±0.54	4.19±0.65	0.0392213	0.568791	0.207226
CHEMBL2518	AICAR transformylase	Homo sapiens	0.60132	4.46±0.15	4.43±0.19	0.000100848	0.261872	0.200341
CHEMBL2146307	ADP-ribosylation factor GTPase-activating protein 1	Rattus norvegicus	0.0198553	5.11±0.01	5.11±0.01	0.142016	-0.0442888	0.0442892
CHEMBL3425388	ADP-ribosyl cyclase/cyclic ADP-ribose hydrolase 1	Mus musculus	0.3176	7.52±0.23	7.54±0.25	0.0132194	0.420096	0.10996
CHEMBL2285	ADAMTS5	Homo sapiens	0.513072	4.91±0.36	5.06±0.42	4.08931e-18	0.117754	-0.126699
CHEMBL2318	ADAMTS4	Homo sapiens	0.611165	5.51±0.31	5.52±0.34	0.416383	0.338409	-0.0344716
CHEMBL3332	ADAM17	Sus scrofa	0.462652	6.37±0.43	6.45±0.55	0.00167586	0.218932	0.0673459
CHEMBL3706	ADAM17	Homo sapiens	0.537222	3.59±0.33	3.38±0.37	1.25635e-38	0.0654907	-0.540881
CHEMBL5028	ADAM10	Homo sapiens	0.452433	5.54±0.25	5.61±0.33	1.03114e-08	-0.662938	-0.682115
CHEMBL2331053	6-phosphofructo-2-kinase/fructose-2,6-bisphosphatase 3	Homo sapiens	0.832326	4.97±0.11	4.99±0.15	0.000406556	0.00505877	0.109496
CHEMBL5686	6-phospho-1-fructokinase	Trypanosoma brucei	0.568275	4.50±0.15	4.47±0.18	4.74914e-05	0.136823	0.210665
CHEMBL2864	6-O-methylguanine-DNA methyltransferase	Homo sapiens	0.723297	5.51±0.21	5.73±0.27	1.41115e-82	0.100666	0.0285742
CHEMBL4550	5-lipoxygenase activating protein	Homo sapiens	0.565541	5.43±0.40	5.63±0.51	9.3586e-21	0.202719	0.0758766
CHEMBL3638345	5-hydroxytryptamine receptor	Cricetulus griseus	0.378982	8.46±0.09	8.47±0.11	0.0320297	0.0671038	0.168391
CHEMBL1075214	5'-nucleotidase	Rattus norvegicus	0.577737	4.86±0.27	4.90±0.26	0.00204869	0.0893779	-0.0168857
CHEMBL3203	4-hydroxyphenylpyruvate dioxygenase	Sus scrofa	0.722301	5.56±0.27	5.68±0.27	3.33265e-23	0.330724	0.299162
CHEMBL1861	4-hydroxyphenylpyruvate dioxygenase	Homo sapiens	0.194631	6.86±0.07	6.81±0.10	1.30516e-31	-0.0447323	-0.0944402
CHEMBL1293307	3C-like protease	Infectious bronchitis virus	0.125939	5.12±0.03	5.11±0.04	0.0132741	-0.034424	0.0819469
CHEMBL2534	3-phosphoinositide dependent protein kinase-1	Homo sapiens	0.677011	4.11±0.28	3.93±0.38	6.09689e-32	0.448611	-0.0628853
CHEMBL3640	3-oxoacyl-[acyl-carrier-protein] synthase III	Mycobacterium tuberculosis	0.389407	5.77±0.42	5.88±0.48	4.94374e-08	0.326121	-0.36798
CHEMBL1795135	3-oxoacyl-[acyl-carrier-protein] synthase 3	Escherichia coli	0.505917	4.08±0.41	4.32±0.46	1.06376e-31	0.42729	0.0174204
CHEMBL4931	3-beta-hydroxysteroid-delta(8),delta(7)-isomerase	Homo sapiens	1.01976	5.78±0.43	5.82±0.47	0.0477734	0.195877	0.242967
CHEMBL5525	3-beta-hydroxysteroid-delta(8),delta(7)-isomerase	Cavia porcellus	0.581177	5.61±0.48	5.70±0.43	6.54281e-06	0.189217	0.490055
CHEMBL2007629	26S proteasome non-ATPase regulatory subunit 14	Homo sapiens	0.252972	4.85±0.12	4.76±0.08	4.53838e-90	0.00649574	-0.0250543
CHEMBL2439944	2-acylglycerol O-acyltransferase 2	Homo sapiens	0.359481	6.72±0.13	6.72±0.13	0.668584	0.334084	0.324254
CHEMBL5662	2,3-dihydroxybenzoate-AMP ligase	Mycobacterium tuberculosis	0.840026	4.86±0.51	4.96±0.57	2.74212e-05	0.65628	0.466373
CHEMBL1293255	15-hydroxyprostaglandin dehydrogenase [NAD+]	Homo sapiens	0.457813	5.85±0.31	5.96±0.37	7.40519e-12	0.188255	0.391734
CHEMBL2366472	15-cis-phytoene desaturase	Synechococcus elongatus (strain PCC 7942) (Anacystis nidulans R2)	0.711421	5.48±0.23	5.53±0.30	2.44977e-06	0.300434	0.397574
CHEMBL1293296	14-3-3 protein gamma	Homo sapiens	0.277301	4.72±0.16	4.70±0.19	0.0245282	0.396784	0.0101734
CHEMBL3490	11-beta-hydroxysteroid dehydrogenase 2	Mus musculus	0.277072	3.93±0.22	4.02±0.24	1.3971e-18	0.0594636	0.39565
CHEMBL3746	11-beta-hydroxysteroid dehydrogenase 2	Homo sapiens	0.498318	4.39±0.30	4.42±0.27	0.0171403	0.176799	0.367988
CHEMBL2391	11-beta-hydroxysteroid dehydrogenase 1	Rattus norvegicus	0.583925	6.28±0.15	6.27±0.21	0.221524	0.243511	-0.138227
CHEMBL3910	11-beta-hydroxysteroid dehydrogenase 1	Mus musculus	0.531212	6.18±0.18	6.28±0.21	3.4589e-32	0.187308	0.240717
CHEMBL4235	11-beta-hydroxysteroid dehydrogenase 1	Homo sapiens	0.521913	5.78±0.53	5.96±0.57	1.21979e-13	0.260349	0.220729
CHEMBL4091	1-deoxyxylulose-5-phosphate reductoisomerase	Escherichia coli K-12	0.641151	5.23±0.23	5.09±0.17	3.00447e-60	-0.0335645	-0.014772
CHEMBL5630	1-deoxy-D-xylulose 5-phosphate reductoisomerase	Mycobacterium tuberculosis	0.678403	4.87±0.15	4.88±0.17	0.33856	0.173981	0.102518
CHEMBL4772	1-acylglycerol-3-phosphate O-acyltransferase beta	Homo sapiens	0.803298	5.26±0.44	5.30±0.53	0.0941929	0.442865	0.203341
